# Supplementary material for: Adrenomedullin regulated by miRNA-574-3p protects premature infants with bronchopulmonary dysplasia
Source: Biosci Rep. 2020 May 27;40(5):BSR20191879. doi: 10.1042/BSR20191879 (PMC7253399; doi:10.1042/BSR20191879)
Supplement: Supplementary Table S1-S3 [file BSR-2019-1879_supp.zip]

Archive with 3 entries (3 files):
- BSR-2019-1879_suppS1.xlsx
- BSR-2019-1879_suppS2.xlsx
- BSR-2019-1879_suppS3.xlsx
