# Supplementary material for: Adrenomedullin regulated by miRNA-574-3p protects premature infants with bronchopulmonary dysplasia
Source: Biosci Rep. 2020 May 27;40(5):BSR20191879. doi: 10.1042/BSR20191879 (PMC7253399; doi:10.1042/BSR20191879)
Supplement: Supplementary Table S1-S3 [file BSR-2019-1879_supp.zip › BSR-2019-1879_suppS1.xlsx]

## Sheet: disease vs normal
# Condition pairs: disease vs normal # Fold Change cut-off: 2.0 # P-value cut-off: 0.05 # Column "ID": array ID of the probes, each miRNA always has its unique probe, but some miRNAs may have two different probes. # Column "Name": the name of each miRNA. # Column "Fold change": the ratio of normalized intensities between two conditions (use normalized data, ratio scale). # Column "P-value": T-tes…
ProbeName	P-value	Fold Change	Regulation	GenbankAccession	GenomicCoordinates	GeneSymbol	Description	Go	RefSeqAccession	UniGeneID	EntrezGeneID	group-desease(B1-B5)(raw)	group-normal(N2-N6)(raw)	group-desease(B1-B5)(normalized)	group-normal(N2-N6)(normalized)	[B1, desease(B1-B5)](raw)	[B2, desease(B1-B5)](raw)	[B3, desease(B1-B5)](raw)	[B4, desease(B1-B5)](raw)	[B5, desease(B1-B5)](raw)	[N2, normal(N2-N6)](raw)	[N3, normal(N2-N6)](raw)	[N4, normal(N2-N6)](raw)	[N5, normal(N2-N6)](raw)	[N6, normal(N2-N6)](raw)	[B1, desease(B1-B5)](normalized)	[B2, desease(B1-B5)](normalized)	[B3, desease(B1-B5)](normalized)	[B4, desease(B1-B5)](normalized)	[B5, desease(B1-B5)](normalized)	[N2, normal(N2-N6)](normalized)	[N3, normal(N2-N6)](normalized)	[N4, normal(N2-N6)](normalized)	[N5, normal(N2-N6)](normalized)	[N6, normal(N2-N6)](normalized)
A_33_P3279959	0.000506537	2.95172	down	NM_001105543	chr7:132068360-132068301	PLXNA4	Homo sapiens plexin A4 (PLXNA4), transcript variant 3, mRNA [NM_001105543]	GO:0021960|GO:0005886|GO:0007275|GO:0021644|GO:0048485|GO:0007399|GO:0002116|GO:0005622|GO:0021793|GO:0021784|GO:0007165|GO:0050923|GO:0021615|GO:0048841|GO:0007411|GO:0048812|GO:0021636|GO:0071526|GO:0004872|GO:0016021|GO:0021610	NM_001105543	Hs.511454	91584	8.75041	21.5517	2.92871	4.49027	15.2169	5.99815	8.1303	7.55369	6.85302	26.49	15.3681	22.6835	28.4373	14.7798	3.78231	2.35742	2.98702	2.96178	2.55503	4.68335	4.25764	4.31181	4.91984	4.27872
A_24_P63019	0.00136746	3.06499	down	NM_004633	chr2:102632505-102636150	IL1R2	Homo sapiens interleukin 1 receptor, type II (IL1R2), transcript variant 1, mRNA [NM_004633]	GO:0005515|GO:0006955|GO:0004910|GO:0005886|GO:0004908|GO:0004872|GO:0016021	NM_004633	Hs.25333	7850	86.2518	238.827	6.29576	7.91164	96.4366	82.75	92.8452	87.5414	71.686	116.491	175.361	279.156	270.818	352.309	6.55333	6.1039	6.41635	6.36866	6.03655	6.84974	7.82465	7.86144	8.17488	8.84749
A_23_P104318	0.000357291	2.31911	down	NM_019058	chr10:74035363-74035422	DDIT4	Homo sapiens DNA-damage-inducible transcript 4 (DDIT4), mRNA [NM_019058]	GO:0005739|GO:0005622|GO:0071889|GO:0001666|GO:0032007|GO:0005737|GO:0072593|GO:0006915|GO:0045820|GO:0043241	NM_019058	Hs.523012	54541	385.697	819.5	8.46621	9.67978	331.455	380.073	414.095	420.886	381.974	1229.81	718.943	880.12	867.23	401.397	8.39409	8.36021	8.50294	8.55954	8.51424	10.219	9.88623	9.45378	9.80382	9.03606
A_23_P101992	1.91269e-05	3.4459	down	NM_006770	chr2:119751977-119752036	MARCO	Homo sapiens macrophage receptor with collagenous structure (MARCO), mRNA [NM_006770]	GO:0005581|GO:0002221|GO:0016020|GO:0005887|GO:0045087|GO:0007166|GO:0008329|GO:0005044|GO:0004888	NM_006770	Hs.67726	8685	180.484	530.346	7.33184	9.11672	241.154	194.903	164.859	185.17	116.334	494.063	391.787	759.688	541.897	464.298	7.93375	7.3622	7.20548	7.40561	6.75213	8.94626	9.01019	9.24917	9.14243	9.23553
A_33_P3346881	0.000732957	2.81754	down		chr13:113564794-113564853	MCF2L	MCF.2 cell line derived transforming sequence-like [Source:HGNC Symbol;Acc:14576] [ENST00000397036]	GO:0005085|GO:0051056|GO:0008624|GO:0048011|GO:0005737|GO:0005886|GO:0035023|GO:0007264|GO:0006915|GO:0005089|GO:0005829			23263	14.9333	35.6673	3.71992	5.21436	14.5893	16.0997	19.0254	13.4518	11.5001	30.2843	23.4018	33.1677	38.9442	52.5387	3.7163	3.65955	4.1849	3.75456	3.2843	4.87305	4.85138	4.86623	5.38056	6.10056
A_23_P381102	0.000427584	2.16166	down	NM_207310	chr2:130897033-130896974	CCDC74B	Homo sapiens coiled-coil domain containing 74B (CCDC74B), mRNA [NM_207310]		NM_207310	Hs.29383	91409	22.4012	40.5776	4.30635	5.41849	16.7524	20.7229	32.2677	21.2923	20.9708	53.3289	34.3738	49.2413	38.1742	27.7698	3.92909	4.05076	4.93481	4.39503	4.22206	5.69935	5.40315	5.43484	5.35088	5.20424
A_23_P119943	2.67679e-06	2.73957	down	NM_000597	chr2:217529086-217529145	IGFBP2	Homo sapiens insulin-like growth factor binding protein 2, 36kDa (IGFBP2), mRNA [NM_000597]	GO:0005515|GO:0007565|GO:0007584|GO:0042493|GO:0007568|GO:0031994|GO:0006950|GO:0031995|GO:0051384|GO:0005576|GO:0031410|GO:0001558|GO:0005615|GO:0032870|GO:0009612|GO:0042104|GO:0007165|GO:0016324|GO:0010226|GO:0043567|GO:0032526|GO:0032355	NM_000597	Hs.438102	3485	791.557	1935.46	9.51908	10.973	594.923	801.231	852.853	836.435	872.345	2422.33	1675.95	2049.86	2019.45	1509.72	9.25653	9.50538	9.54382	9.53668	9.753	11.1909	11.1143	10.6339	11.0069	10.9192
A_23_P392384	0.000755743	2.17794	down	NM_001185095	chr9:133998333-133998392	AIF1L	Homo sapiens allograft inflammatory factor 1-like (AIF1L), transcript variant 3, mRNA [NM_001185095]	GO:0005737|GO:0051015|GO:0005886|GO:0005884|GO:0005509|GO:0032587|GO:0042995|GO:0015629|GO:0005925	NM_001185095	Hs.4944	83543	17.8946	31.8329	3.96767	5.09064	11.2678	20.9031	22.2709	13.8407	21.1903	34.7873	24.5519	33.4842	35.3664	30.9745	3.31709	4.06142	4.42411	3.79814	4.23761	5.07085	4.91703	4.87646	5.23602	5.35284
A_33_P3399571	6.53975e-05	3.28013	down	NM_004666	chr6:133002860-133002801	VNN1	Homo sapiens vanin 1 (VNN1), mRNA [NM_004666]	GO:0033089|GO:0006807|GO:0002526|GO:0034235|GO:0005886|GO:0015939|GO:0006928|GO:0006916|GO:0002544|GO:0031225|GO:0017159|GO:0016337|GO:0006954|GO:0045087|GO:0016021|GO:0006979	NM_004666	Hs.12114	8876	685.376	2101.65	9.27527	10.989	385.688	697.306	786.2	781.138	776.547	1735.95	1320.04	3975.36	1910.15	1566.76	8.62848	9.29425	9.42413	9.43982	9.58966	10.7074	10.7674	11.5623	10.9311	10.977
A_23_P212675	0.00299956	2.00294	down	AF196568	chr3:138020399-138020340	NME9	thioredoxin domain containing 6 [Source:HGNC Symbol;Acc:21343] [ENST00000333911]	GO:0006241|GO:0006228|GO:0006183|GO:0005737|GO:0004550|GO:0045454|GO:0005856|GO:0005524		Hs.660992	347736	8.4527	13.6436	2.87117	3.87328	5	13.2934	10.2553	5.47657	8.23829	14.2927	15.0171	13.3151	13.1034	12.4898	2.32297	3.37435	3.31927	2.55503	2.7842	3.79374	4.2273	3.53564	3.78377	4.02596
A_33_P3403142	0.00161243	4.83172	down	XM_001723012	chr14:104406887-104406828		PREDICTED: Homo sapiens hypothetical protein LOC647286 (LOC647286), mRNA [XM_001723012]		XM_001723012			8.0378	36.9784	2.85083	5.12337	9.17657	9.01581	9.88171	7.11492	5	11.9375	27.0784	39.3046	42.783	63.7884	2.99537	2.78283	3.26615	2.88729	2.32253	3.54003	5.05831	5.10832	5.52363	6.38657
A_33_P3413038	0.000810921	2.21265	down	NM_001163257	chrX:153044726-153044785	PLXNB3	Homo sapiens plexin B3 (PLXNB3), transcript variant 2, mRNA [NM_001163257]	GO:0005622|GO:0005515|GO:0007165|GO:0005886|GO:0007411|GO:0007275|GO:0004872|GO:0016021	NM_001163257	Hs.632833	5365	241.228	458.715	7.77153	8.91731	270.465	219.35	268.183	260.352	187.791	363.913	352.23	474.5	536.34	566.59	8.08785	7.52879	7.89731	7.88216	7.46153	8.50851	8.85504	8.58248	9.12563	9.51487
A_32_P211248	0.000112412	2.87084	down	NR_036513	chr12:111375193-111375252	LOC100131138	Homo sapiens uncharacterized LOC100131138 (LOC100131138), non-coding RNA [NR_036513]		NR_036513	Hs.152129	100131138	177.163	428.907	7.30807	8.82955	178.529	127.556	169.479	158.969	251.28	515.659	368.782	432.654	502.749	324.69	7.47873	6.73251	7.24549	7.18843	7.8952	9.00199	8.91677	8.46372	9.03121	8.73405
A_33_P3280009	0.0024428	3.08368	down		chr6:157706456-157706397							14.1382	35.3008	3.56642	5.19107	22.1669	11.488	15.8524	14.0752	7.1084	55.948	24.5736	27.9422	31.8329	36.2073	4.33374	3.1552	3.92589	3.826	2.59125	5.77427	4.91923	4.62267	5.08162	5.55755
A_23_P92730	9.65893e-05	2.58499	down	NM_006308	chr5:53752084-53752143	HSPB3	Homo sapiens heat shock 27kDa protein 3 (HSPB3), mRNA [NM_006308]	GO:0006986|GO:0008219|GO:0005737|GO:0006950|GO:0005634	NM_006308	Hs.41707	8988	23.9726	50.6622	4.40162	5.77178	29.5851	32.3157	19.6506	14.7706	23.5409	62.0747	46.2133	47.1629	50.7702	47.0897	4.77529	4.69841	4.24168	3.89537	4.39736	5.93548	5.84303	5.36889	5.76781	5.94369
A_23_P150549	0.00046561	2.03155	down	NM_001079807	chr11:60977357-60977416	PGA3	Homo sapiens pepsinogen 3, group I (pepsinogen A) (PGA3), mRNA [NM_001079807]		NM_001079807	Hs.601055	643834	102.162	170.935	6.51297	7.53555	76.2242	113.113	92.5108	86.0682	142.893	181.12	154.462	167.627	186.115	165.349	6.19328	6.55793	6.40953	6.34645	7.05765	7.50941	7.64046	7.1538	7.63304	7.74105
A_23_P127948	0.00207724	2.8196	down	NM_001124	chr11:10328780-10328839	ADM	Homo sapiens adrenomedullin (ADM), mRNA [NM_001124]	GO:0008284|GO:0031700|GO:0008285|GO:0006701|GO:0060712|GO:0031102|GO:0008015|GO:0060670|GO:0031100|GO:0009409|GO:0007267|GO:0007204|GO:0005615|GO:0055074|GO:0007507|GO:0005737|GO:0048589|GO:0042594|GO:0045906|GO:0045909|GO:0032496|GO:0042475|GO:0006171|GO:0032868|GO:0001666|GO:0007565|GO:0010033|GO:0008209|GO:0007568|GO:0005102|GO:0009611|GO:0001843|GO:0051384|GO:0005625|GO:0005576|GO:0045768|GO:…	NM_001124	Hs.441047	133	378.439	1022.02	8.43883	9.93432	395.615	312.903	393.065	388.951	401.66	459.005	654.763	1745.7	974.229	1276.4	8.6662	8.06509	8.42865	8.43922	8.59499	8.84471	9.74762	10.4016	9.98329	10.6944
A_23_P80032	0.00105475	2.62081	down	NM_005225	chr20:32264048-32263989	E2F1	Homo sapiens E2F transcription factor 1 (E2F1), mRNA [NM_005225]	GO:0005515|GO:0003700|GO:0008283|GO:0005634|GO:0048146|GO:0007283|GO:2000045|GO:0071398|GO:0005739|GO:0000085|GO:0000082|GO:0005737|GO:0045944|GO:0035189|GO:0051726|GO:0048255|GO:0000080|GO:0006355|GO:0003714|GO:0071456|GO:0006915|GO:0001047|GO:0000122|GO:0003677|GO:0071930|GO:0010628|GO:0043565|GO:0005654|GO:0000077|GO:0030900|GO:0045893|GO:0000278|GO:0045892|GO:0004693|GO:0008134	NM_005225	Hs.654393	1869	163.142	383.549	7.21735	8.60736	153.298	173.125	169.797	162.419	157.072	207.897	282.793	462.509	427.935	536.612	7.25339	7.17403	7.24894	7.21998	7.19042	7.70798	8.53622	8.55201	8.8053	9.43531
A_33_P3342081	0.00307051	4.09387	down	NM_001198	chr6:106557662-106557721	PRDM1	Homo sapiens PR domain containing 1, with ZNF domain (PRDM1), transcript variant 1, mRNA [NM_001198]	GO:0003700|GO:0042826|GO:0045579|GO:0001893|GO:0001892|GO:0030889|GO:0005634|GO:0000122|GO:0003676|GO:0007281|GO:0046872|GO:0043565|GO:0005622|GO:0010628|GO:0005737|GO:0045165|GO:0008270|GO:0031665	NM_001198	Hs.436023	639	137.376	589.264	6.95801	8.99148	151.411	144.24	140.485	146.716	104.03	1113.04	543.79	514.91	651.987	122.597	7.22935	6.90713	6.98737	7.08282	6.5834	10.0725	9.47906	8.70054	9.39865	7.30667
A_23_P211212	8.03888e-05	2.37009	down	NM_030582	chr21:46933558-46933617	COL18A1	Homo sapiens collagen, type XVIII, alpha 1 (COL18A1), transcript variant 1, mRNA [NM_030582]	GO:0031012|GO:0005515|GO:0005581|GO:0008285|GO:0005198|GO:0009887|GO:0005576|GO:0007155|GO:0007601|GO:0005615|GO:0046872	NM_030582	Hs.517356	80781	1284.33	2779.62	10.2176	11.4625	843.711	1223.56	1458.67	1452.64	1443.08	3598.81	2209.62	3309.54	3047.19	1732.92	9.77186	10.1359	10.3304	10.3381	10.5117	11.7654	11.5166	11.3041	11.6042	11.1223
A_33_P3218955	0.00199924	2.02489	down	NM_021140	chrX:44971784-44971843	KDM6A	Homo sapiens lysine (K)-specific demethylase 6A (KDM6A), mRNA [NM_021140]	GO:0035097|GO:0005488|GO:0016491|GO:0005634|GO:0016702|GO:0051568|GO:0046872|GO:0016568	NM_021140	Hs.522616	7403	105.462	190.184	6.58427	7.60211	108.088	103.965	116.684	110.788	87.7824	276.75	165.323	204.335	213.685	90.828	6.72913	6.43266	6.7342	6.69843	6.32692	8.11687	7.74362	7.4302	7.83173	6.88815
A_24_P124349	1.48714e-05	2.10542	down	NM_025208	chr11:103778445-103778386	PDGFD	Homo sapiens platelet derived growth factor D (PDGFD), transcript variant 1, mRNA [NM_025208]	GO:0071230|GO:0016020|GO:0000139|GO:0050730|GO:0005788|GO:0051781|GO:0007275|GO:0005576|GO:0008083	NM_025208	Hs.352298	80310	25.5871	45.1428	4.52554	5.59964	22.6123	27.6448	30.6524	23.7857	23.2403	51.4346	38.1346	46.4416	48.9158	40.7872	4.36289	4.46837	4.86573	4.55246	4.37824	5.6468	5.55543	5.34539	5.71905	5.73155
A_33_P3360675	0.00308794	2.05932	down	NM_001164761	chr7:618953-618894	PRKAR1B	Homo sapiens protein kinase, cAMP-dependent, regulatory, type I, beta (PRKAR1B), transcript variant 1, mRNA [NM_001164761]	GO:0048011|GO:0005952|GO:0008603|GO:0007202|GO:0055085|GO:0005829|GO:0007165|GO:0006112|GO:0030552|GO:0050796|GO:0000166|GO:0071377|GO:0007596|GO:0001932|GO:0006468|GO:0006833|GO:0034199	NM_001164761	Hs.520851	5575	291.756	518.978	8.03919	9.08136	194.694	298.099	334.497	317.042	314.45	360.148	404.441	530.864	638.127	661.309	7.6077	7.99451	8.20842	8.1617	8.22365	8.49643	9.058	8.74056	9.36972	9.7421
A_23_P399251	0.00274264	2.04009	down	NR_003719	chr5:85593232-85593291	NBPF22P	Homo sapiens neuroblastoma breakpoint family, member 22, pseudogene (NBPF22P), non-coding RNA [NR_003719]		NR_003719	Hs.449272	285622	52.5863	94.7739	5.5679	6.59654	64.7812	61.5268	46.0267	48.3427	42.2542	133.483	90.6565	107.57	98.8098	43.3495	5.94405	5.65486	5.4429	5.54335	5.25436	7.06653	6.83838	6.53335	6.72278	5.82165
A_23_P259692	1.5323e-07	2.9968	down	NM_058179	chr9:80944778-80944837	PSAT1	Homo sapiens phosphoserine aminotransferase 1 (PSAT1), transcript variant 1, mRNA [NM_058179]	GO:0030170|GO:0008652|GO:0004648|GO:0006564|GO:0016740|GO:0008615	NM_058179	Hs.494261	29968	288.027	770.235	8.04207	9.62549	230.915	301.261	298.666	302.368	306.925	698.451	549.262	1193.73	769.213	640.524	7.86956	8.01064	8.04888	8.09366	8.1876	9.42843	9.49303	9.86948	9.63979	9.69673
A_23_P209625	3.74146e-05	2.17219	down	NM_000104	chr2:38295503-38295444	CYP1B1	Homo sapiens cytochrome P450, family 1, subfamily B, polypeptide 1 (CYP1B1), mRNA [NM_000104]	GO:0005792|GO:0006725|GO:0006805|GO:0010033|GO:0070330|GO:0005783|GO:0061298|GO:0071603|GO:0009055|GO:0009636|GO:0001525|GO:0046872|GO:0004497|GO:0008210|GO:0019825|GO:0016020|GO:0043542|GO:0005789|GO:0016712|GO:0009404|GO:0007601|GO:0055114|GO:0020037	NM_000104	Hs.154654	1545	1260.58	2483.72	10.1946	11.3138	849.088	1246.57	1483.17	1421.39	1302.69	3058.57	2013.9	2924.53	2702.32	1719.27	9.78533	10.1676	10.3517	10.3059	10.3625	11.5281	11.3726	11.1253	11.4342	11.1088
A_33_P3398156	9.28254e-08	5.60432	down	NM_001037160	chr2:10197031-10196972	CYS1	Homo sapiens cystin 1 (CYS1), mRNA [NM_001037160]	GO:0005929|GO:0005737|GO:0035085|GO:0005856	NM_001037160	Hs.27092	192668	5.48893	27.9387	2.39895	4.88549	7.44465	5	5	5	5	36.4739	24.0099	25.7783	32.4897	20.9419	2.69045	2.3219	2.32803	2.33181	2.32253	5.13573	4.88947	4.4976	5.11521	4.78942
A_33_P3251093	5.26417e-05	2.22211	down	NM_078483	chr5:150871862-150871921	SLC36A1	Homo sapiens solute carrier family 36 (proton/amino acid symporter), member 1 (SLC36A1), mRNA [NM_078483]	GO:0034641|GO:0005886|GO:0005783|GO:0006865|GO:0016021|GO:0005765|GO:0055085|GO:0015293|GO:0006811	NM_078483	Hs.269004	206358	808.831	1705	9.55424	10.7062	816.125	719.616	911.956	910.245	686.213	1887.83	1169.75	2883.71	1580.05	1003.66	9.7275	9.34025	9.64666	9.66013	9.39667	10.8248	10.5898	11.1033	10.6667	10.3463
A_23_P142070	0.00271407	2.60824	down	NM_012466	chr19:11411912-11411971	TSPAN16	Homo sapiens tetraspanin 16 (TSPAN16), mRNA [NM_012466]	GO:0016020|GO:0016021	NM_012466	Hs.579784	26526	10.7027	25.1976	3.20846	4.59154	16.0336	12.6484	8.75132	8.71233	7.36757	25.2354	18.112	48.272	23.7598	10.6086	3.8591	3.29858	3.09089	3.16327	2.63047	4.61017	4.48096	5.40537	4.66578	3.79542
A_33_P3423565	0.00250158	2.49559	down		chr17:000292712-000292771							25.8269	61.4493	4.53491	5.85429	22.3675	33.1984	25.4203	26.1418	22.0068	34.4241	36.5408	130.527	55.6699	50.0851	4.34703	4.74173	4.60795	4.68629	4.29156	5.05411	5.497	6.79754	5.89763	6.02517
A_23_P334709	0.000889728	2.42783	down	NM_007270	chr7:33046439-33046498	FKBP9	Homo sapiens FK506 binding protein 9, 63 kDa (FKBP9), mRNA [NM_007270]	GO:0000413|GO:0016020|GO:0006457|GO:0005783|GO:0018208|GO:0005509|GO:0003755|GO:0005528|GO:0016853	NM_007270	Hs.103934	11328	213.504	465.846	7.56902	8.84869	297.045	186.331	223.359	217.778	143.007	411.019	314.011	876.558	418.507	309.135	8.23234	7.28902	7.63723	7.62817	7.05836	8.68451	8.68237	9.44675	8.77093	8.65889
A_24_P63347	1.4581e-05	3.13862	down	NM_002620	chr4:74720137-74720196	PF4V1	Homo sapiens platelet factor 4 variant 1 (PF4V1), mRNA [NM_002620]	GO:0008009|GO:0006955|GO:0005576|GO:0008201	NM_002620	Hs.72933	5197	3803.7	11592.3	11.8406	13.4907	3859.39	3688.91	4136.98	4088.53	3244.7	9698.3	8867.63	10934.2	13373.7	15087.6	11.9076	11.8244	11.8748	11.8722	11.7238	13.1967	13.4954	13.0399	13.7092	14.0123
A_33_P3216438	0.00112358	2.26147	down	NM_198546	chr1:16725197-16725138	SPATA21	Homo sapiens spermatogenesis associated 21 (SPATA21), mRNA [NM_198546]	GO:0005509	NM_198546	Hs.705501	374955	440.998	874.098	8.64388	9.82114	542.254	367.468	390.95	364.777	539.542	1223.54	833.767	836.369	899.487	577.325	9.11816	8.30026	8.42226	8.34802	9.03067	10.2129	10.106	9.38489	9.8574	9.54443
A_33_P3283824	0.00142548	2.27945	down	NM_001135147	chr4:103172475-103172416	SLC39A8	Homo sapiens solute carrier family 39 (zinc transporter), member 8 (SLC39A8), transcript variant 3, mRNA [NM_001135147]	GO:0005886|GO:0046873|GO:0031090|GO:0006829|GO:0016021|GO:0055085|GO:0006811	NM_001135147	Hs.288034	64116	19.9545	38.2443	4.14751	5.3362	14.3252	18.4457	25.7165	20.2371	21.0479	30.3978	28.9944	42.9256	39.7877	49.1162	3.68852	3.87967	4.62158	4.32088	4.22691	4.87874	5.15332	5.2305	5.41664	6.00177
A_33_P3355588	0.00118255	2.16763	down		chr2:3485111-3485052		ALU1_HUMAN (P39188) Alu subfamily J sequence contamination warning entry, partial (17%) [THC2638758]					34.2789	60.7571	4.91282	6.02893	48.7394	43.7947	28.6404	27.066	23.1542	81.3909	52.2727	57.7005	57.4412	54.9801	5.52898	5.15482	4.7708	4.73906	4.37044	6.3374	6.02037	5.67003	5.94449	6.17238
A_24_P252996	0.00113836	4.58001	down	NM_000804	chr11:71850485-71850648	FOLR3	Homo sapiens folate receptor 3 (gamma) (FOLR3), mRNA [NM_000804]	GO:0005542|GO:0015884|GO:0005624|GO:0005576|GO:0004872|GO:0019898	NM_000804	Hs.352	2352	206.086	980.878	7.55188	9.74723	172.651	211.087	218.348	220.11	208.234	1655.69	855.732	1150.47	1036.59	205.912	7.42806	7.47947	7.60215	7.64323	7.60649	10.6419	10.1409	9.81927	10.0752	8.05878
A_33_P3344831	0.000251477	3.46038	down	NM_018004	chr3:100296198-100296257	TMEM45A	Homo sapiens transmembrane protein 45A (TMEM45A), mRNA [NM_018004]	GO:0016020|GO:0016021	NM_018004	Hs.658956	55076	99.6905	308.797	6.50538	8.29631	86.2533	95.8868	109.69	103.632	102.991	173.67	212.951	373.927	339.925	443.512	6.38501	6.3141	6.65205	6.61082	6.56492	7.43999	8.11469	8.26843	8.48921	9.16923
A_33_P3228612	0.00166848	2.02083	down	NM_001205293	chr1:181770655-181770714	CACNA1E	Homo sapiens calcium channel, voltage-dependent, R type, alpha 1E subunit (CACNA1E), transcript variant 1, mRNA [NM_001205293]	GO:0005244|GO:0051899|GO:0005245|GO:0005886|GO:0007268|GO:0005891|GO:0055085|GO:0006112|GO:0050796|GO:0006810|GO:0016021|GO:0051925|GO:0006811	NM_001205293	Hs.437444	777	25.961	44.8347	4.53258	5.54752	33.5201	32.3629	20.0767	22.6394	21.2058	33.2387	35.1295	67.4187	40.8514	47.5353	4.96414	4.70095	4.27299	4.48658	4.23824	5.00966	5.43524	5.87765	5.45801	5.95706
A_33_P3230188	0.000498179	2.06563	down	AF172850	chr1:143401090-143401031	LINC00328	Homo sapiens melanoma antigen mRNA, complete cds. [AF172850]			Hs.721805	51152	11.2078	19.2327	3.31278	4.35937	11.2291	13.2491	10.2004	12.1586	9.20204	20.3237	13.2032	21.4551	17.9516	23.2301	3.31036	3.36702	3.31036	3.62419	2.95198	4.3064	4.05894	4.2273	4.25931	4.94489
A_32_P163089	0.00156215	2.39568	down	NM_001145199	chr12:105760440-105761274	C12orf75	Homo sapiens chromosome 12 open reading frame 75 (C12orf75), mRNA [NM_001145199]		NM_001145199	Hs.368938	387882	2276.31	5358.4	11.0865	12.3469	2164.19	2366.87	2419.29	2295.85	2135.36	3164.24	4113.92	5315.47	6420.49	7777.89	11.1019	11.1467	11.0716	11.0036	11.1088	11.5824	12.3986	11.9657	12.6677	13.1201
A_33_P3214550	0.00193388	2.0863	down	NM_001557	chr2:219001875-219001934	CXCR2	Homo sapiens chemokine (C-X-C motif) receptor 2 (CXCR2), transcript variant 1, mRNA [NM_001557]	GO:0008284|GO:0009986|GO:0005886|GO:0004930|GO:0030593|GO:0002407|GO:0007200|GO:0006915|GO:0004918|GO:0019959|GO:0042629|GO:0005622|GO:0007165|GO:0006968|GO:0006954|GO:0016020|GO:0006935|GO:0016494|GO:0005887|GO:0004872|GO:0042119|GO:0004871|GO:0007166	NM_001557	Hs.846	3579	1270.25	2396.85	10.1711	11.232	1763.33	1204.11	1306.1	1296.48	781.236	1828.96	1698.72	3720.54	2398.82	2337.21	10.8112	10.1133	10.1623	10.1726	9.59592	10.7822	11.1333	11.4639	11.2508	11.5298
A_24_P201064	2.75923e-05	2.18648	down	NM_001201329	chr8:8993872-8993813	PPP1R3B	Homo sapiens protein phosphatase 1, regulatory subunit 3B (PPP1R3B), transcript variant 1, mRNA [NM_001201329]	GO:0005975|GO:0005977	NM_001201329	Hs.458513	79660	360.123	689.131	8.35703	9.48564	393.159	338.91	398.562	385.765	284.217	612.65	508.347	973.073	704.197	647.389	8.65548	8.17943	8.44945	8.42669	8.07412	9.23612	9.38101	9.59204	9.50614	9.71291
A_23_P33683	0.00101077	2.73071	down	NM_016496	chr19:8503371-8503430	MARCH2	Homo sapiens membrane-associated ring finger (C3HC4) 2 (MARCH2), transcript variant 1, mRNA [NM_016496]	GO:0004842|GO:0016567|GO:0005783|GO:0016874|GO:0031410|GO:0005765|GO:0046872|GO:0006897|GO:0016020|GO:0005789|GO:0008270|GO:0016021|GO:0010008|GO:0005768	NM_016496	Hs.631861	51257	202.645	474.209	7.49239	8.94167	147.129	295.935	207.127	198.808	164.225	288.943	394.561	497.202	560.414	629.924	7.18802	7.98288	7.52907	7.50511	7.25686	8.17707	9.02108	8.64984	9.1904	9.66996
A_33_P3405911	3.79092e-05	6.07906	down	NR_003255	chrX:73049007-73049066	TSIX	Homo sapiens TSIX transcript, XIST antisense RNA (non-protein coding) (TSIX), antisense RNA [NR_003255]		NR_003255		9383	36.8767	187.969	4.98181	7.58566	32.0223	66.8142	27.2391	24.7628	33.5452	319.104	175.857	146.156	188.412	110.315	4.89907	5.78051	4.70095	4.61115	4.91739	8.32079	7.82958	6.96439	7.65397	7.15959
A_23_P329261	3.18485e-05	2.12769	down	NM_000891	chr17:68176016-68176075	KCNJ2	Homo sapiens potassium inwardly-rectifying channel, subfamily J, member 2 (KCNJ2), mRNA [NM_000891]	GO:0005242|GO:0005244|GO:0005886|GO:0005887|GO:0007268|GO:0006813|GO:0006811	NM_000891	Hs.1547	3759	212.973	393.82	7.60174	8.69103	184.212	219.807	236.749	214.604	209.496	534.169	349.523	415.827	407.487	262.094	7.52592	7.53138	7.72554	7.60969	7.61615	9.05481	8.84507	8.4127	8.7314	8.41115
A_33_P3407606	0.00074123	2.02947	down		chrX:064813223-064813282		Q275K3_MYCFV (Q275K3) Phage integrase, partial (4%) [THC2725860]					462.058	804.974	8.71549	9.73659	325.244	452.288	520.804	495.007	516.945	708.807	674.511	795.139	917.025	929.387	8.36471	8.62747	8.83696	8.78396	8.96435	9.44985	9.79053	9.316	9.89187	10.2347
A_24_P176079	0.000733865	2.34058	down	NM_006646	chr13:27262694-27262753	WASF3	Homo sapiens WAS protein family, member 3 (WASF3), mRNA [NM_006646]	GO:0005737|GO:0006461|GO:0008360|GO:0007010|GO:0030041|GO:0003779|GO:0005856	NM_006646	Hs.618732	10810	149.001	287.892	7.05094	8.2778	188.578	168.555	147.648	146.26	93.9626	324.079	245.109	252.697	332.398	285.177	7.56102	7.13611	7.05202	7.07696	6.42858	8.34081	8.33361	7.71898	8.46181	8.53381
A_23_P68601	0.00318139	2.21916	down	NM_003650	chr20:24938074-24939601	CST7	Homo sapiens cystatin F (leukocystatin) (CST7), mRNA [NM_003650]	GO:0010951|GO:0006955|GO:0005737|GO:0004869|GO:0004866|GO:0005576	NM_003650	Hs.143212	8530	190.243	364.747	7.39856	8.54858	251.863	211.817	182.053	192.276	113.205	243.229	260.099	583.172	348.448	388.789	7.98599	7.48426	7.35131	7.45753	6.71374	7.93201	8.41663	8.87875	8.52327	8.99225
A_33_P3416804	0.00015351	2.50681	down	XR_111273	chr12:31264853-31264794		PREDICTED: Homo sapiens hypothetical LOC100509445 (LOC100509445), miscRNA [XR_111273]		XR_111273	Hs.524331		32.8432	71.3098	4.87656	6.20241	40.6611	29.583	33.7997	36.1587	24.0134	87.895	52.1591	103.015	68.1124	45.3673	5.2519	4.56493	5.00027	5.13867	4.42701	6.44292	6.01713	6.46805	6.19377	5.89019
A_33_P3376140	9.36246e-05	2.07985	down	NM_170736	chr21:39673353-39673412	KCNJ15	Homo sapiens potassium inwardly-rectifying channel, subfamily J, member 15 (KCNJ15), transcript variant 1, mRNA [NM_170736]	GO:0005242|GO:0005244|GO:0005886|GO:0005887|GO:0007268|GO:0005267|GO:0006813|GO:0006811	NM_170736	Hs.411299	3772	72.7273	129.612	6.04284	7.09932	75.684	74.5647	78.5506	73.6335	61.2038	105.848	96.6909	174.562	137.132	133.827	6.18161	5.93604	6.184	6.11876	5.7938	6.71095	6.93748	7.20919	7.20173	7.43726
A_23_P128728	0.00115045	2.31265	down	NM_001172	chr14:68117539-68117598	ARG2	Homo sapiens arginase, type II (ARG2), nuclear gene encoding mitochondrial protein, mRNA [NM_001172]	GO:0050998|GO:0045428|GO:0001657|GO:0030324|GO:0048678|GO:0046872|GO:0006809|GO:0005739|GO:0034641|GO:0010963|GO:0005759|GO:0045988|GO:0006525|GO:0033197|GO:0009725|GO:0043200|GO:0001666|GO:0007584|GO:0042493|GO:0060135|GO:0006915|GO:0010269|GO:0009635|GO:0009749|GO:0071222|GO:0071346|GO:0051001|GO:0016787|GO:0007494|GO:0000050|GO:0046689|GO:0004053|GO:0046686|GO:0071549	NM_001172	Hs.226007	384	98.8057	196.232	6.47985	7.6894	88.4037	123.939	103.906	101.902	75.8772	130.937	151.283	209.839	240.75	248.351	6.42319	6.69327	6.57334	6.58706	6.12241	7.03288	7.61257	7.46283	7.99837	8.34036
A_33_P3274179	6.65936e-05	2.24837	down	AK126787	chr15:54206850-54206909	ERV18-1	Homo sapiens cDNA FLJ44837 fis, clone BRACE3048677. [AK126787]				100133791	51.9025	98.2577	5.55403	6.72292	55.1497	47.4474	41.6172	48.6198	66.6785	122.287	88.5382	95.9575	98.7393	85.767	5.71562	5.27672	5.30322	5.55052	5.92409	6.91945	6.80093	6.36769	6.72207	6.80444
A_24_P125871	0.00205214	2.01671	down	NM_020639	chr21:43159692-43159633	RIPK4	Homo sapiens receptor-interacting serine-threonine kinase 4 (RIPK4), mRNA [NM_020639]	GO:0005737|GO:0016020|GO:0000166|GO:0004674|GO:0004872|GO:0005524	NM_020639	Hs.517310	54101	18.1708	30.5534	3.98658	4.99859	10.8085	21.634	19.0322	21.0548	18.3245	37.0795	29.8663	35.8837	32.1951	17.7424	3.2547	4.1086	4.18595	4.3792	4.00446	5.16192	5.20098	4.97533	5.09972	4.55499
A_33_P3423874	0.000162384	7.37825	down	NM_001018100	chr15:57977472-57977531	MYZAP	Homo sapiens myocardial zonula adherens protein (MYZAP), transcript variant 1, mRNA [NM_001018100]		NM_001018100	Hs.437256	100820829	283.162	2081.25	8.01703	10.9003	259.018	284.541	316.581	296.76	258.908	710.823	1494.93	2118.01	2531.88	3550.6	8.02561	7.92388	8.12735	8.06715	7.94113	9.45363	10.9438	10.6807	11.3365	12.0869
A_23_P75769	0.000581046	2.90896	down	NM_024021	chr11:60075655-60075714	MS4A4A	Homo sapiens membrane-spanning 4-domains, subfamily A, member 4 (MS4A4A), transcript variant 2, mRNA [NM_024021]	GO:0016020|GO:0004872|GO:0016021	NM_024021	Hs.325960	51338	335.089	891.86	8.26223	9.80273	350.28	331.062	361.688	347.346	285.071	469.713	636.785	1233.87	963.912	1155.03	8.48735	8.14598	8.31494	8.28587	8.077	8.87809	9.69869	9.91226	9.96813	10.5565
A_33_P3382629	0.00331053	2.05982	down	XM_002342405	chr3:158461167-158461226		PREDICTED: Homo sapiens cytokine receptor CRL2 (LOC100287290), mRNA [XM_002342405]		XM_002342405	Hs.729204		52.904	91.0126	5.55354	6.59606	33.2218	57.3101	55.0826	59.8164	59.0892	73.9499	72.6623	86.3673	104.241	117.843	4.95148	5.54956	5.69104	5.83841	5.73721	6.2037	6.50588	6.21598	6.80251	7.25224
A_33_P3239587	0.000141632	2.32716	down	NM_001008529	chr17:74675712-74675653	MXRA7	Homo sapiens matrix-remodelling associated 7 (MXRA7), transcript variant 2, mRNA [NM_001008529]	GO:0016020|GO:0016021	NM_001008529	Hs.250723	439921	565.503	1209.84	9.02578	10.2443	572.997	600.503	596.374	594.295	463.344	1730.8	1025.87	1427.19	1229.5	635.83	9.2014	9.06105	9.02455	9.03905	8.80284	10.7028	10.4053	10.1288	10.2998	9.68503
A_33_P3341686	1.38279e-05	1241.73	down	NR_001564	chrX:73040565-73040506	XIST	Homo sapiens X (inactive)-specific transcript (non-protein coding) (XIST), non-coding RNA [NR_001564]		NR_001564	Hs.529901	7503	51.5607	13538.7	3.39178	13.6699	5	237.804	5	5	5	20708.1	13179.7	10199.2	15714.4	7891.98	2.32297	7.65353	2.32803	2.33181	2.32253	14.269	14.0447	12.9375	13.9522	13.1462
A_33_P3232945	5.97644e-06	2.02106	down	NM_005242	chr5:76130985-76131044	F2RL1	Homo sapiens coagulation factor II (thrombin) receptor-like 1 (F2RL1), mRNA [NM_005242]	GO:0005515|GO:0043311|GO:0070963|GO:0046330|GO:0050900|GO:0060100|GO:0046328|GO:0051607|GO:0046329|GO:0030836|GO:0031274|GO:0070374|GO:0043123|GO:0090195|GO:0043122|GO:2000484|GO:0090198|GO:0072608|GO:0031681|GO:0030335|GO:0005794|GO:0004930|GO:0050702|GO:0014068|GO:0010804|GO:0007186|GO:0005887|GO:0045087|GO:0042119|GO:0034145|GO:0005886|GO:0034141|GO:0015057|GO:0034140|GO:0035025|GO:0035926|GO:…	NM_005242	Hs.154299	2150	165.796	285.72	7.23521	8.25032	163.042	154.933	184.258	179.561	147.184	335.657	227.04	330.011	316.234	219.657	7.34401	7.00934	7.36834	7.35795	7.0964	8.38888	8.21296	8.09713	8.39322	8.1594
A_23_P137366	0.000128364	3.25987	down	NM_000491	chr1:22987795-22987854	C1QB	Homo sapiens complement component 1, q subcomponent, B chain (C1QB), mRNA [NM_000491]	GO:0006956|GO:0005581|GO:0010033|GO:0007420|GO:0045087|GO:0007568|GO:0006958|GO:0051384|GO:0005576|GO:0005602	NM_000491	Hs.8986	713	72.5771	215.381	6.03567	7.74048	93.3199	61.787	75.9862	68.6615	63.1311	282.425	165.234	343.82	183.241	102.184	6.50498	5.66168	6.13596	6.03397	5.84175	8.14513	7.74225	8.15343	7.60816	7.05343
A_32_P208350	2.04189e-06	2.69399	down	NM_153046	chr14:104518565-104518624	TDRD9	Homo sapiens tudor domain containing 9 (TDRD9), mRNA [NM_153046]	GO:0008026|GO:0004386|GO:0005634|GO:0007275|GO:0031047|GO:0007283|GO:0003676|GO:0005524|GO:0030154|GO:0009566|GO:0005737|GO:0000166|GO:0016787|GO:0034587|GO:0071547|GO:0043046|GO:0007140	NM_153046	Hs.21454	122402	121.164	276.963	6.78862	8.21837	115.483	122.489	131.109	126.88	109.86	249.974	224.203	328.738	282.896	299.005	6.82705	6.67253	6.89862	6.88054	6.66437	7.9694	8.1933	8.09149	8.23135	8.60629
A_23_P166306	0.00081273	2.93599	down	NM_000071	chr21:44473378-44473319	CBS	Homo sapiens cystathionine-beta-synthase (CBS), transcript variant 1, mRNA [NM_000071]	GO:0005515|GO:0019343|GO:0070814|GO:0019346|GO:0006801|GO:0006535|GO:0005634|GO:0050667|GO:0046872|GO:0042803|GO:0043231|GO:0005829|GO:0005737|GO:0050880|GO:0060351|GO:0031667|GO:0043506|GO:0004122|GO:0031625|GO:0060135|GO:0005730|GO:0008652|GO:0021587|GO:0005625|GO:0016829|GO:0051593|GO:0001958|GO:0043418|GO:0001974|GO:0030170|GO:0006563|GO:0019899|GO:0006565|GO:0019448|GO:0020037|GO:0030823	NM_000071	Hs.533013	875	199.67	536.336	7.50605	9.0599	176.011	189.545	223.425	180.079	229.288	267.634	371.631	787.416	568.029	686.969	7.45942	7.31757	7.63748	7.3622	7.75357	8.06014	8.93103	9.29929	9.21	9.79902
A_33_P3395688	0.00309317	5.00391	down	NM_001018100	chr15:57967187-57967246	MYZAP	Homo sapiens myocardial zonula adherens protein (MYZAP), transcript variant 1, mRNA [NM_001018100]		NM_001018100	Hs.437256	100820829	34.565	171.471	4.95411	7.27717	27.1306	44.0669	34.5524	35.5237	31.5515	41.1015	146.377	156.696	221.211	291.968	4.63988	5.16445	5.03373	5.10966	4.82285	5.31817	7.56418	7.05744	7.87783	8.56825
A_23_P45524	0.00160439	2.13945	down	NM_014380	chrX:102632908-102632967	NGFRAP1	Homo sapiens nerve growth factor receptor (TNFRSF16) associated protein 1 (NGFRAP1), transcript variant 3, mRNA [NM_014380]	GO:0005515|GO:0008625|GO:0008624|GO:0048011|GO:0006915|GO:0005634|GO:0007275|GO:0005123|GO:0046872|GO:0005829|GO:0005737|GO:0043281|GO:0043028	NM_014380	Hs.448588	27018	7889.22	16744.7	12.9219	14.0192	5535.09	8141.52	8677.14	8905.1	8187.26	11933.5	14727.3	15567.7	19974.5	21520.4	12.4583	13.0175	12.9824	13.0228	13.1286	13.5119	14.2223	13.5548	14.3186	14.4882
A_23_P378288	2.136e-05	2.08038	down	NM_022465	chr12:56432131-56432190	IKZF4	Homo sapiens IKAROS family zinc finger 4 (Eos) (IKZF4), mRNA [NM_022465]	GO:0005622|GO:0003700|GO:0046982|GO:0008270|GO:0005634|GO:0045892|GO:0003677|GO:0046872|GO:0042803	NM_022465	Hs.553221	64375	169.13	306.225	7.26688	8.32373	157.99	161.469	177.126	183.627	165.436	384.526	258.341	385.625	313.813	188.819	7.29575	7.06805	7.31123	7.39158	7.26779	8.5801	8.40935	8.31238	8.38305	7.93375
A_24_P418408	0.000385418	2.00508	down	NM_198552	chr1:231155098-231155039	FAM89A	Homo sapiens family with sequence similarity 89, member A (FAM89A), mRNA [NM_198552]		NM_198552	Hs.38516	375061	458.204	819.613	8.71856	9.72222	371.032	439.934	502.609	507.235	470.21	587.809	613.751	1147.98	853.578	894.943	8.57169	8.58392	8.79158	8.81849	8.82714	9.18016	9.64688	9.81698	9.78599	10.1811
A_23_P27207	0.0031343	2.12541	down	NM_145651	chr11:193820-193879	SCGB1C1	Homo sapiens secretoglobin, family 1C, member 1 (SCGB1C1), mRNA [NM_145651]	GO:0005488|GO:0005576	NM_145651	Hs.127059	147199	9.1421	15.5974	2.98126	4.069	10.4554	11.8607	12.3628	5.10997	5.92168	14.2842	15.3885	16.3225	15.2089	16.7829	3.20752	3.20287	3.5859	2.49068	2.41935	3.79238	4.25931	3.81785	4.00574	4.46972
A_23_P88559	0.000733873	5.05782	down	NM_000236	chr15:58861011-58861070	LIPC	Homo sapiens lipase, hepatic (LIPC), mRNA [NM_000236]	GO:0042632|GO:0004806|GO:0043691|GO:0030169|GO:0070328|GO:0005576|GO:0004620|GO:0005615|GO:0016042|GO:0034372|GO:0034374|GO:0016787|GO:0034382|GO:0034373|GO:0034364|GO:0034375|GO:0006633|GO:0034638|GO:0019433|GO:0034185|GO:0008201|GO:0008203	NM_000236	Hs.654472	3990	38.7837	156.486	4.98707	7.32559	12.7802	44.31	42.3184	43.8287	50.6814	246.407	152.205	137.232	166.403	80.1834	3.50304	5.17213	5.32668	5.40914	5.52438	7.94834	7.62099	6.87583	7.47675	6.70604
A_33_P3636315	0.00255965	2.54065	down	AK091675	chr8:2149929-2149988	LOC286087	Homo sapiens cDNA FLJ34356 fis, clone FEBRA2012195. [AK091675]			Hs.202475	286087	274.795	660.104	7.9729	9.31809	235.685	264.726	283.697	255.108	334.758	1118.26	642.105	545.314	720.974	273.869	7.90144	7.81504	7.97912	7.85394	8.31494	10.0792	9.71483	8.78177	9.53842	8.47624
A_23_P63789	0.00041066	2.08601	down	NM_032997	chr10:58117404-58117345	ZWINT	Homo sapiens ZW10 interactor (ZWINT), transcript variant 2, mRNA [NM_032997]	GO:0005515|GO:0000236|GO:0007093|GO:0005694|GO:0048015|GO:0005634|GO:0005829|GO:0000070|GO:0005737|GO:0007049|GO:0047485|GO:0000087|GO:0000777|GO:0051649|GO:0000776|GO:0007051|GO:0000278|GO:0051301	NM_032997	Hs.591363	11130	466.095	920.946	8.74125	9.802	513.748	455.644	500.963	490.503	369.618	896.922	631.969	1727.83	805.799	542.213	9.0451	8.63805	8.7881	8.77093	8.46407	9.78247	9.68812	10.3859	9.7052	9.44828
A_32_P154342	0.00323351	2.099	down	NM_180991	chr5:101570034-101569975	SLCO4C1	Homo sapiens solute carrier organic anion transporter family, member 4C1 (SLCO4C1), mRNA [NM_180991]	GO:0016323|GO:0005215|GO:0005886|GO:0043252|GO:0007275|GO:0016021|GO:0007283|GO:0055085|GO:0030154|GO:0006811	NM_180991	Hs.127648	353189	496.777	1029.33	8.83088	9.90059	620.043	456.162	477.976	517.196	412.51	769.085	591.381	2256.4	791.64	738.142	9.31927	8.63971	8.71684	8.8428	8.63579	9.56356	9.59262	10.7667	9.68247	9.89763
A_32_P181297	0.001048	2.02893	down	NR_002330	chr7:116592754-116592695	ST7-AS1	Homo sapiens ST7 antisense RNA 1 (non-protein coding) (ST7-AS1), antisense RNA [NR_002330]		NR_002330	Hs.597516	93653	92.5701	160.536	6.38809	7.40881	73.8682	106.603	90.8114	101.129	90.4389	119.826	122.26	178.561	180.321	201.711	6.14304	6.46669	6.38112	6.57741	6.37219	6.88781	7.29439	7.24404	7.58746	8.03034
A_24_P222655	0.00173223	2.03285	down	NM_015991	chr1:22965795-22965854	C1QA	Homo sapiens complement component 1, q subcomponent, A chain (C1QA), mRNA [NM_015991]	GO:0006956|GO:0005581|GO:0045087|GO:0006958|GO:0007267|GO:0005576|GO:0005602	NM_015991	Hs.632379	712	40.4866	74.2792	5.20357	6.22708	47.1144	40.4785	40.504	33.6667	40.6693	106.808	64.3921	93.6663	72.7508	33.7789	5.47772	5.0417	5.26643	5.03882	5.19318	6.72421	6.33016	6.33356	6.28262	5.46484
A_23_P42144	0.00153417	3.03408	down	NM_000287	chr6:42931953-42931894	PEX6	Homo sapiens peroxisomal biogenesis factor 6 (PEX6), mRNA [NM_000287]	GO:0005515|GO:0017111|GO:0042623|GO:0006200|GO:0006625|GO:0016561|GO:0050821|GO:0008022|GO:0032403|GO:0005524|GO:0005829|GO:0005737|GO:0000166|GO:0016020|GO:0007031|GO:0016887|GO:0005778|GO:0005777	NM_000287	Hs.656425	5190	123.72	354.58	6.79717	8.39843	137.036	161.664	116.955	109.918	93.0276	562.378	308.243	457.206	329.964	115.112	7.07717	7.06973	6.73724	6.68833	6.41336	9.12599	8.65448	8.53841	8.45171	7.22155
A_24_P97342	0.00288544	2.56196	down	NM_021935	chr3:71820961-71820902	PROK2	Homo sapiens prokineticin 2 (PROK2), transcript variant 2, mRNA [NM_021935]	GO:0001664|GO:0008283|GO:0005576|GO:0006916|GO:0001525|GO:0007283|GO:0007204|GO:0019233|GO:0000187|GO:0006954|GO:0006935|GO:0007186|GO:0045987|GO:0007218|GO:0007623	NM_021935	Hs.528665	60675	981.111	2255.51	9.77795	11.1352	1494.09	907.824	955.458	953.458	594.725	1345.85	1673.87	3096.54	2355.04	2806.24	10.5792	9.69327	9.71225	9.72815	9.17689	10.3495	11.1114	11.2142	11.2236	11.7772
A_33_P3419190	8.31285e-06	4.01101	down	NM_001657	chr4:75318293-75318352	AREG	Homo sapiens amphiregulin (AREG), mRNA [NM_001657]		NM_001657	Hs.270833	374	10.6336	35.6674	3.21827	5.22224	13.4472	12.8643	10.2358	10.059	6.56162	38.9358	27.4741	51.2351	35.6926	24.9995	3.58106	3.31957	3.31581	3.36663	2.5083	5.2347	5.0765	5.49258	5.24687	5.06054
A_33_P3327657	0.000213651	2.91619	down		chr1:223532226-223532167	SUSD4	sushi domain containing 4 [Source:HGNC Symbol;Acc:25470] [ENST00000342943]	GO:0016020|GO:0016021			55061	14.4594	33.81	3.63114	5.17522	21.8802	18.4964	12.1756	8.8024	10.9423	42.0884	28.5371	30.8648	36.2714	31.2881	4.31689	3.88446	3.56356	3.17781	3.21296	5.34856	5.12769	4.7589	5.27425	5.3667
A_23_P124905	0.000357517	3.38388	down	NM_002522	chr17:78441076-78441017	NPTX1	Homo sapiens neuronal pentraxin I (NPTX1), mRNA [NM_002522]	GO:0030133|GO:0060385|GO:0006810|GO:0007268|GO:0031410|GO:0007417|GO:0046872	NM_002522	Hs.514556	4884	13.5393	37.1268	3.52126	5.27994	23.2631	13.3063	12.5354	9.84159	8.75014	55.2563	28.8298	32.3479	42.2285	26.9717	4.40427	3.37626	3.60716	3.33882	2.87978	5.75901	5.14293	4.82604	5.50516	5.16654
A_23_P350451	0.00334876	2.63828	down	NM_001198	chr6:106555123-106555182	PRDM1	Homo sapiens PR domain containing 1, with ZNF domain (PRDM1), transcript variant 1, mRNA [NM_001198]	GO:0003700|GO:0042826|GO:0045579|GO:0001893|GO:0001892|GO:0030889|GO:0005634|GO:0000122|GO:0003676|GO:0007281|GO:0046872|GO:0043565|GO:0005622|GO:0010628|GO:0005737|GO:0045165|GO:0008270|GO:0031665	NM_001198	Hs.436023	639	76.0049	185.479	6.09929	7.49889	93.0289	77.4517	81.4286	69.9525	58.163	319.679	177.956	174.307	188.096	67.3578	6.49782	5.99766	6.23246	6.05141	5.71712	8.32381	7.84532	7.20763	7.65101	6.46669
A_32_P183218	0.00011788	2.14714	down	NM_153695	chr9:99148471-99148412	ZNF367	Homo sapiens zinc finger protein 367 (ZNF367), mRNA [NM_153695]	GO:0005622|GO:0005737|GO:0003700|GO:0006357|GO:0005730|GO:0008270|GO:0005634|GO:0003677|GO:0046872	NM_153695	Hs.494557	195828	146.482	274.107	7.05174	8.15416	188.073	132.634	149.356	140.956	121.391	320.83	197.98	399.901	250.04	201.782	7.55696	6.79361	7.06675	7.02588	6.8155	8.32835	7.99541	8.36206	8.05401	8.03097
A_33_P3297545	0.00154173	2.32084	down		chr7:142124310-142124251		T cell receptor beta variable 6-8 [Source:HGNC Symbol;Acc:12233] [ENST00000390376]					45.1782	91.1526	5.34595	6.5606	61.2524	42.6171	35.879	42.3901	43.7525	141.214	100.077	79.9822	81.7853	52.7046	5.85863	5.11812	5.09224	5.35996	5.3008	7.1499	6.98909	6.10964	6.44981	6.10454
A_23_P144096	0.000746668	2.19869	down	NM_145071	chr3:50644082-50644023	CISH	Homo sapiens cytokine inducible SH2-containing protein (CISH), transcript variant 2, mRNA [NM_145071]	GO:0035556|GO:0005622|GO:0003674|GO:0009968|GO:0005575|GO:0001558	NM_145071	Hs.655334	1154	3688.61	8013.46	11.7944	12.9311	3764.88	3981.46	3767.66	3917.67	3011.39	12471.1	7043.79	7881.17	7944.21	4727.09	11.8803	11.9555	11.7275	11.7971	11.6118	13.5676	13.1422	12.5207	12.979	12.4459
A_23_P371039	0.00179604	2.81213	down	NM_002531	chr20:61393800-61393860	NTSR1	Homo sapiens neurotensin receptor 1 (high affinity) (NTSR1), mRNA [NM_002531]	GO:0008344|GO:0005794|GO:0007186|GO:0005886|GO:0005887|GO:0005783|GO:0004930|GO:0007268|GO:0004872|GO:0016492|GO:0004871	NM_002531	Hs.590869	4923	141.457	324.387	6.91786	8.40953	91.6713	85.9569	159.843	146.836	222.979	249.303	216.718	413.128	352.189	390.596	6.47945	6.1544	7.16232	7.08457	7.70858	7.96523	8.14329	8.40437	8.53622	8.99854
A_24_P221485	0.000117375	2.84166	down		chr1:079520790-079520731							15.4407	37.7545	3.77531	5.28205	12.6215	16.4366	18.663	15.5877	13.8947	30.159	25.2535	59.428	34.5573	39.3746	3.48537	3.6928	4.1526	3.97345	3.57235	4.86472	4.95611	5.70732	5.20424	5.67784
A_24_P193435	1.47088e-05	4.50497	down	NM_003257	chr15:29992586-29992527	TJP1	Homo sapiens tight junction protein 1 (zona occludens 1) (TJP1), transcript variant 1, mRNA [NM_003257]	GO:0005515|GO:0030054|GO:0005794|GO:0005886|GO:0019904|GO:0001825|GO:0006915|GO:0005634|GO:0006921|GO:0043296|GO:0016323|GO:0046581|GO:0005737|GO:0005913|GO:0007043|GO:0005921|GO:0005923	NM_003257	Hs.730633	7082	5	21.5457	2.32545	4.49697	5	5	5	5	5	16.6517	13.5153	22.3858	26.5458	28.6298	2.32297	2.3219	2.32803	2.33181	2.32253	4.03007	4.09425	4.2902	4.82156	5.24877
A_24_P238499	0.000128804	3.4194	down	NM_001012716	chr18:649747-649688	C18orf56	Homo sapiens chromosome 18 open reading frame 56 (C18orf56), mRNA [NM_001012716]		NM_001012716	Hs.723326	494514	6.70085	20.8484	2.58467	4.35841	8.90319	8.32422	6.27685	5	5	25.2201	9.18981	36.15	18.9322	14.7499	2.93712	2.67506	2.65682	2.33181	2.32253	4.60949	3.58326	4.98544	4.33783	4.27605
A_33_P3216532	0.000149423	2.50559	down	NM_004444	chr7:100400590-100400531	EPHB4	Homo sapiens EPH receptor B4 (EPHB4), mRNA [NM_004444]	GO:0005515|GO:0048013|GO:0009986|GO:0005886|GO:0002042|GO:0007275|GO:0001525|GO:0005524|GO:0003007|GO:0046777|GO:0005003|GO:0016020|GO:0000166|GO:0005887|GO:0004872|GO:0004713|GO:0004714|GO:0007155	NM_004444	Hs.437008	2050	283.48	625.915	8.01417	9.33932	307.16	233.383	276.873	265.488	334.496	866.536	555.92	631.182	689.449	386.487	8.28087	7.62638	7.94203	7.90841	8.31319	9.73231	9.51076	8.99246	9.47785	8.98321
A_32_P112623	0.000403253	2.96439	down	XM_001720463	chr9:67784971-67784912	FAM27E3	PREDICTED: Homo sapiens family with sequence similarity 27, member E3 (FAM27E3), mRNA [XM_001720463]		XM_001720463	Hs.31240	100131997	18.4939	47.1832	4.00634	5.57408	28.8318	15.886	18.4128	15.6814	13.6574	52.5961	36.1441	75.9873	46.9956	24.193	4.73414	3.63957	4.13265	3.98199	3.54336	5.68066	5.4789	6.0423	5.6578	5.01072
A_23_P156445	0.00108143	2.42859	down	NM_018665	chr6:74126937-74126996	DDX43	Homo sapiens DEAD (Asp-Glu-Ala-Asp) box polypeptide 43 (DDX43), mRNA [NM_018665]	GO:0005622|GO:0004004|GO:0016787|GO:0000166|GO:0003723|GO:0004386|GO:0005524	NM_018665	Hs.125507	55510	51.6031	112.403	5.53713	6.81725	63.3565	49.6523	52.0706	55.2435	37.6925	145.632	90.7669	163.462	112.925	49.2283	5.90763	5.346	5.61251	5.73021	5.08931	7.19673	6.84011	7.11831	6.92513	6.00597
A_24_P148907	0.000988695	2.41531	down	NM_006439	chr4:151504991-151505050	MAB21L2	Homo sapiens mab-21-like 2 (C. elegans) (MAB21L2), mRNA [NM_006439]	GO:0010172|GO:0008284|GO:0043010|GO:0007275|GO:0005634|GO:0007399	NM_006439	Hs.584852	10586	342.834	720.69	8.27162	9.54383	454.921	243.593	326.84	312.493	376.323	1022.02	672.864	681.217	751.909	475.446	8.86479	7.68937	8.1746	8.13904	8.49029	9.95836	9.78533	9.10383	9.60358	9.26803
A_23_P20443	2.15295e-05	4.54807	down	NM_021020	chr8:20103761-20103702	LZTS1	Homo sapiens leucine zipper, putative tumor suppressor 1 (LZTS1), mRNA [NM_021020]	GO:0005515|GO:0006386|GO:0006355|GO:0030054|GO:0003700|GO:0005794|GO:0006385|GO:0005886|GO:0005730|GO:0045202|GO:0014069|GO:0005634|GO:0042995|GO:0003677|GO:0006383|GO:0006351|GO:0048814|GO:0016324|GO:0007049|GO:0005737|GO:0043197|GO:0045211|GO:0005654	NM_021020	Hs.521432	11178	45.7218	187.045	5.37432	7.55958	45.8847	45.9317	49.9383	49.1638	37.6905	291.508	158	202.792	198.297	84.6292	5.43229	5.22895	5.55347	5.56778	5.08913	8.18909	7.67333	7.42124	7.727	6.78722
A_32_P49668	6.50803e-05	2.23917	down	XM_003403393	chr5:69826390-69826449	LOC100653060	PREDICTED: Homo sapiens putative POM121-like protein 1-like (LOC100653060), mRNA [XM_003403393]		XM_003403393	Hs.634013	100653060	1182.02	2487.18	10.1112	11.2741	876.024	1209.06	1265.6	1285.61	1273.83	3155.98	2018.61	3551.08	2315.29	1394.94	9.82723	10.1206	10.1185	10.1605	10.329	11.5796	11.3748	11.4059	11.2004	10.8098
A_23_P30294	0.00221244	2.37159	down	NM_001801	chr5:115140611-115140552	CDO1	Homo sapiens cysteine dioxygenase, type I (CDO1), mRNA [NM_001801]	GO:0005886|GO:0045471|GO:0006534|GO:0010243|GO:0051384|GO:0051591|GO:0046872|GO:0008198|GO:0005829|GO:0006954|GO:0000097|GO:0007595|GO:0033762|GO:0016491|GO:0017172|GO:0042412|GO:0043200|GO:0019448|GO:0055114	NM_001801	Hs.442378	1036	8.20728	15.4527	2.77137	4.01722	7.92074	13.5184	5	5	9.59729	21.2389	8.86294	13.697	17.6706	15.7941	2.77072	3.4014	2.32803	2.33181	3.02486	4.3677	3.52945	3.57435	4.23859	4.376
A_33_P3416414	0.000133654	2.06895	down		chr8:050652922-050652863							40.4214	71.7955	5.19423	6.24313	38.4316	40.3947	47.6455	41.0958	34.5395	61.2642	54.2816	105.425	67.5832	70.4236	5.16445	5.03858	5.48876	5.3175	4.96186	5.9137	6.08315	6.50524	6.18078	6.5328
A_33_P3245126	2.04736e-05	2.40376	down		chr6:018399877-018399936							253.959	528.826	7.84091	9.1062	182.577	308.408	269.055	277.894	231.864	687.15	460.573	616.272	541.077	339.058	7.51277	8.04401	7.90263	7.97514	7.76999	9.40448	9.24121	8.95422	9.13953	8.79158
A_23_P18493	0.000390993	2.07501	down	NM_080685	chr4:87735935-87735994	PTPN13	Homo sapiens protein tyrosine phosphatase, non-receptor type 13 (APO-1/CD95 (Fas)-associated phosphatase) (PTPN13), transcript variant 4, mRNA [NM_080685]	GO:0005515|GO:0043005|GO:0005737|GO:0006470|GO:0016787|GO:0005886|GO:0005856|GO:0044297|GO:0035335|GO:0004725	NM_080685	Hs.436142	5783	37.7834	66.8808	5.08331	6.13642	36.579	43.6642	45.0815	36.3794	27.2127	89.7964	64.6143	74.4911	63.9044	41.5975	5.09529	5.15093	5.41238	5.14775	4.61017	6.47233	6.33619	6.00747	6.10511	5.76099
A_23_P50250	0.000332531	2.38227	down	NM_001824	chr19:45809731-45809672	CKM	Homo sapiens creatine kinase, muscle (CKM), mRNA [NM_001824]	GO:0004111|GO:0034641|GO:0005737|GO:0000166|GO:0046314|GO:0006600|GO:0005524|GO:0005829	NM_001824	Hs.334347	1158	34.3642	72.1091	4.94746	6.1998	41.6073	30.2429	38.9546	34.4146	26.6015	75.3537	56.2051	116.318	71.8872	40.7812	5.28608	4.59814	5.20849	5.06633	4.57827	6.22943	6.13038	6.63935	6.26875	5.73109
A_23_P431388	0.00340545	3.4598	down	NM_144569	chr1:32256093-32256034	SPOCD1	Homo sapiens SPOC domain containing 1 (SPOCD1), mRNA [NM_144569]	GO:0010923|GO:0006351	NM_144569	Hs.62604	90853	611.595	2070.8	9.12859	10.9193	761.159	582.841	658.347	609.134	446.496	762.72	1617.38	2027.17	2518.56	3428.19	9.62601	9.01791	9.17445	9.07543	8.74915	9.55442	11.0649	10.612	11.3289	12.0362
A_23_P150768	0.00128006	3.17577	down	NM_007256	chr11:74917103-74917162	SLCO2B1	Homo sapiens solute carrier organic anion transporter family, member 2B1 (SLCO2B1), transcript variant 1, mRNA [NM_007256]	GO:0005215|GO:0016324|GO:0005886|GO:0015347|GO:0015711|GO:0043252|GO:0008514|GO:0016021|GO:0055085|GO:0006811	NM_007256	Hs.7884	11309	14.4988	38.8147	3.59636	5.26347	25.468	14.1953	12.8344	12.0419	7.95421	37.2637	26.5969	73.9898	30.8175	25.4056	4.54467	3.46513	3.63556	3.61136	2.72508	5.17163	5.03205	5.99968	5.03128	5.08268
A_23_P16866	0.000763693	2.06704	down	NM_007127	chr2:219314095-219314154	VIL1	Homo sapiens villin 1 (VIL1), mRNA [NM_007127]	GO:0005515|GO:0008360|GO:2000392|GO:0030175|GO:0032432|GO:0032433|GO:0042803|GO:0043231|GO:0042802|GO:0051014|GO:0061041|GO:0009617|GO:0005737|GO:0051015|GO:0007173|GO:0035727|GO:0032233|GO:0035729|GO:0007010|GO:0030041|GO:0030042|GO:0043154|GO:0005856|GO:0043027|GO:0030335|GO:0005509|GO:0005546|GO:0003779|GO:0001726|GO:0030027|GO:0051693|GO:0005902|GO:0060327|GO:0006461|GO:0071364|GO:0051125|GO:…	NM_007127	Hs.654595	7429	194.77	332.966	7.43253	8.4801	116.613	241.001	213.443	213.103	189.688	390.033	293.529	300.673	386.247	294.349	6.84306	7.67235	7.57176	7.60001	7.47548	8.60377	8.58874	7.96257	8.66231	8.58309
A_23_P25069	0.000849555	2.48133	down	XM_003119524	chr12:31267800-31267369				XM_003119524	Hs.434604		106.201	230.411	6.59581	7.90692	96.4059	124.993	109.473	105.168	94.9667	142.027	175.824	260.294	257.132	316.78	6.55285	6.70397	6.64842	6.63089	6.44292	7.15783	7.829	7.75873	8.09541	8.69365
A_23_P1682	0.00214311	2.03285	down	NM_138788	chr11:129728946-129729005	TMEM45B	Homo sapiens transmembrane protein 45B (TMEM45B), mRNA [NM_138788]	GO:0016020|GO:0016021	NM_138788	Hs.504301	120224	48.3942	83.1784	5.44297	6.46647	62.173	44.0793	52.3686	46.8445	36.5058	63.1816	66.4283	91.4775	99.1001	95.7043	5.88021	5.16535	5.6198	5.49834	5.05113	5.96393	6.38061	6.298	6.72702	6.96279
A_24_P925062	0.00282466	2.45106	down	NM_001008528	chr17:74672497-74672438	MXRA7	Homo sapiens matrix-remodelling associated 7 (MXRA7), transcript variant 1, mRNA [NM_001008528]	GO:0016020|GO:0016021	NM_001008528	Hs.250723	439921	19.0447	38.9488	4.00867	5.30207	13.1567	34.8412	15.743	14.2521	17.2304	60.3327	32.9858	38.9387	44.0074	18.4792	3.55076	4.8231	3.91635	3.84298	3.91016	5.89109	5.3441	5.0917	5.57031	4.61316
A_23_P129144	0.00290351	5.39871	down	NM_001018100	chr15:57931691-57953654	MYZAP	Homo sapiens myocardial zonula adherens protein (MYZAP), transcript variant 1, mRNA [NM_001018100]		NM_001018100	Hs.437256	100820829	45.4165	250.199	5.35595	7.78856	34.7044	51.1793	50.2582	46.5349	44.4058	54.8638	192.111	244.889	322.971	436.161	5.01227	5.39144	5.56262	5.48876	5.32466	5.74425	7.95031	7.68268	8.42096	9.14462
A_33_P3244643	0.000346183	5.88596	down	NM_001101376	chr1:43622002-43622061	FAM183A	Homo sapiens family with sequence similarity 183, member A (FAM183A), mRNA [NM_001101376]		NM_001101376	Hs.657614	440585	8.09472	41.4852	2.78901	5.34629	17.5749	5.8276	5.71019	6.36093	5	71.8209	37.0156	32.4141	48.8916	17.2841	3.99305	2.34508	2.55227	2.73212	2.32253	6.15777	5.51178	4.83025	5.7183	4.51335
A_23_P2543	0.000247612	2.09185	down	NM_015267	chr12:111788124-111788183	CUX2	Homo sapiens cut-like homeobox 2 (CUX2), mRNA [NM_015267]	GO:0043565|GO:0006355|GO:0003700|GO:0005634|GO:0045892	NM_015267	Hs.124953	23316	109.042	197.377	6.62669	7.69146	116.527	106.358	125.669	110.664	85.9918	274.638	159.085	213.678	213.595	125.889	6.84148	6.46313	6.83562	6.69583	6.29736	8.10473	7.68782	7.49117	7.83092	7.34267
A_33_P3313810	0.000152975	2.21056	down	NM_001971	chr12:51722307-51722248	CELA1	Homo sapiens chymotrypsin-like elastase family, member 1 (CELA1), mRNA [NM_001971]	GO:0004252|GO:0005576|GO:0061113|GO:0000122|GO:0009791|GO:0046872|GO:0006954|GO:0035264|GO:0042127|GO:0045944|GO:0031017|GO:0006508|GO:0008233|GO:0045595|GO:0016055	NM_001971	Hs.348395	1990	69.5491	130.961	5.97773	7.12214	68.2214	68.866	67.2115	80.2678	63.1787	179.402	115.765	114.017	149.719	95.9023	6.02417	5.824	5.96325	6.2344	5.84283	7.49485	7.21077	6.61248	7.328	6.96461
A_23_P148422	0.00225255	2.84947	down	NM_004845	chrX:24608156-24605394	PCYT1B	Homo sapiens phosphate cytidylyltransferase 1, choline, beta (PCYT1B), transcript variant 1, mRNA [NM_004845]	GO:0005737|GO:0001541|GO:0009058|GO:0005783|GO:0016779|GO:0004105|GO:0008654|GO:0007283|GO:0006657|GO:0016740|GO:0006656	NM_004845	Hs.660708	9468	12.1768	30.5316	3.42959	4.94029	12.6052	10.6956	10.1719	15.4024	12.0091	17.3639	17.9101	35.191	39.564	42.6288	3.48345	3.05074	3.30703	3.95638	3.35037	4.09187	4.45998	4.94634	5.40786	5.79539
A_33_P3219745	0.00134108	2.91475	up		chr1:153640020-153639961	ILF2	interleukin enhancer binding factor 2, 45kDa [Source:HGNC Symbol;Acc:6037] [ENST00000368681]	GO:0005515|GO:0003725|GO:0006955|GO:0005737|GO:0030529|GO:0005730|GO:0005634|GO:0045893|GO:0005524|GO:0003677|GO:0016740|GO:0006351			3608	33.0208	9.83511	4.88013	3.33675	30.5564	48.1468	30.6699	30.3299	25.4012	5	8.73072	13.1282	8.8054	13.5112	4.82449	5.29585	4.86591	4.89755	4.51682	2.32779	3.5013	3.51178	3.19588	4.14701
A_23_P51397	1.96161e-05	3.00308	up	NM_001008493	chr1:225683355-225683296	ENAH	Homo sapiens enabled homolog (Drosophila) (ENAH), transcript variant 1, mRNA [NM_001008493]	GO:0050852|GO:0001725|GO:0017124|GO:0030054|GO:0030036|GO:0005886|GO:0050699|GO:0045202|GO:0001843|GO:0046907|GO:0003779|GO:0030175|GO:0030027|GO:0005829|GO:0005737|GO:0051289|GO:0007411|GO:0008154|GO:0005856|GO:0005925	NM_001008493	Hs.497893	55740	39.8225	11.6433	5.16958	3.58314	35.8314	35.4841	42.9948	48.6939	36.1086	13.8311	9.02375	17.779	10.5767	7.00593	5.06146	4.84776	5.34856	5.55377	5.03635	3.74824	3.55467	3.94659	3.46212	3.20409
A_23_P84705	9.16539e-06	3.27879	up	NM_012452	chr17:16852130-16852071	TNFRSF13B	Homo sapiens tumor necrosis factor receptor superfamily, member 13B (TNFRSF13B), mRNA [NM_012452]	GO:0005515|GO:0001782|GO:0016020|GO:0005887|GO:0030889|GO:0004872|GO:0009897|GO:0007166	NM_012452	Hs.158341	23495	46.9148	12.29	5.40415	3.69098	36.2709	46.2917	50.2527	53.7708	47.988	15.1661	9.30364	16.195	8.90159	11.8837	5.08184	5.23895	5.56223	5.69213	5.44558	3.88403	3.5976	3.80593	3.2121	3.95526
A_23_P30736	0.000109854	2.18013	up	NM_002120	chr6:32780722-32780663	HLA-DOB	Homo sapiens major histocompatibility complex, class II, DO beta (HLA-DOB), mRNA [NM_002120]	GO:0050852|GO:0005886|GO:0002504|GO:0019221|GO:0031295|GO:0042613|GO:0005765|GO:0005764|GO:0005622|GO:0006955|GO:0016021|GO:0032395|GO:0010008|GO:0060333|GO:0005768	NM_002120	Hs.1802	3112	3206.38	1331.02	11.552	10.4276	4318.33	2961.08	3309.39	3285.69	2157.43	1393.03	1094.25	1857.98	1208.27	1101.55	12.0896	11.4897	11.5287	11.5294	11.1227	10.3977	10.4905	10.4898	10.2778	10.4823
A_23_P83976	0.00117374	2.05128	up	NM_145036	chr17:63685309-63685250	CEP112	Homo sapiens centrosomal protein 112kDa (CEP112), transcript variant 1, mRNA [NM_145036]	GO:0005813|GO:0005737|GO:0005856	NM_145036	Hs.408676	201134	32.6039	13.8512	4.88676	3.85023	32.8518	30.4481	32.7039	35.2364	31.7794	9.7327	9.02828	20.4374	15.3332	14.7245	4.9366	4.60795	4.95595	5.09796	4.83533	3.24302	3.55589	4.1588	4.02137	4.27209
A_23_P112634	7.71954e-07	2.26156	up	NM_174921	chr4:39553321-39553262	C4orf34	Homo sapiens chromosome 4 open reading frame 34 (C4orf34), mRNA [NM_174921]	GO:0016020|GO:0016021	NM_174921	Hs.576320	201895	2326.03	953.893	11.1115	9.93422	1816.5	2268.83	2569.65	2572.45	2402.72	1013.56	709.022	1412.36	930.002	704.519	10.8588	11.0832	11.1582	11.1758	11.2818	9.94561	9.86293	10.113	9.91507	9.83449
A_24_P49597	1.04353e-08	3.37095	up		chr18:057429001-057429060							6310.7	1828.86	12.608	10.8548	5758.6	5765.02	7104.89	7050.86	5874.15	2088.61	1377.86	2648.56	1801.27	1228.04	12.5085	12.5196	12.6932	12.6897	12.629	10.972	10.831	10.9826	10.8481	10.6404
A_33_P3337609	8.60909e-08	3.87384	up		chr2:097726055-097726114		GB					713.982	164.046	9.37484	7.42108	709.543	786.723	740.552	741.064	592.03	152.294	126.058	258.57	147.398	135.909	9.51812	9.4727	9.34632	9.36711	9.16994	7.25278	7.33623	7.74881	7.30537	7.4622
A_23_P12363	0.000694667	3.09383	up	NM_005012	chr1:64644540-64644599	ROR1	Homo sapiens receptor tyrosine kinase-like orphan receptor 1 (ROR1), transcript variant 1, mRNA [NM_005012]	GO:0017147|GO:0005737|GO:0005886|GO:0000166|GO:0016301|GO:0005887|GO:0004872|GO:0004714|GO:0007169|GO:0005524	NM_005012	Hs.654491	4919	78.7046	23.4808	6.14514	4.51574	96.2871	74.8651	85.09	77.8257	59.4549	34.5599	21.3567	30.1729	22.7563	8.55821	6.55163	5.94286	6.29125	6.1929	5.74704	5.06099	4.71035	4.7288	4.60482	3.47374
A_23_P345799	3.056e-06	3.31765	up	NM_173544	chr19:17660266-17660325	FAM129C	Homo sapiens family with sequence similarity 129, member C (FAM129C), transcript variant 1, mRNA [NM_173544]		NM_173544	Hs.434133	199786	571.498	146.729	9.03665	7.30648	680.739	554.864	595.645	579.759	446.485	146.149	158.242	176.034	132.449	120.771	9.46224	8.93983	9.02292	9.00943	8.74881	7.20173	7.67777	7.2211	7.14668	7.28514
A_24_P289404	3.70605e-08	3.3279	up	NM_001029	chr12:56437160-56437219	RPS26	Homo sapiens ribosomal protein S26 (RPS26), mRNA [NM_001029]	GO:0005515|GO:0010467|GO:0003735|GO:0016070|GO:0016071|GO:0019083|GO:0019058|GO:0015935|GO:0003729|GO:0006415|GO:0006412|GO:0005829|GO:0006414|GO:0005622|GO:0033119|GO:0022627|GO:0031018|GO:0016032|GO:0044267	NM_001029	Hs.567235	6231	10957.1	3184.89	13.3842	11.6496	10458.2	10125.1	12442.1	12090	9670.16	3640.54	2420.61	4569.99	3245.26	2048.06	13.3046	13.3174	13.4863	13.4569	13.3558	11.7883	11.6539	11.7614	11.6884	11.3559
A_33_P3619171	3.15381e-05	2.14621	up	NM_021127	chr18:57570691-57570750	PMAIP1	Homo sapiens phorbol-12-myristate-13-acetate-induced protein 1 (PMAIP1), mRNA [NM_021127]	GO:0005515|GO:0043331|GO:0010165|GO:0048147|GO:0005741|GO:0005634|GO:0006926|GO:0006921|GO:0005829|GO:0010907|GO:0005739|GO:0043525|GO:0090200|GO:0042149|GO:0032461|GO:0043029|GO:0009411|GO:0046902|GO:0008633|GO:0043065|GO:0006919|GO:0072593|GO:0001844|GO:0071456|GO:0006915|GO:0006917|GO:0006974|GO:0043280|GO:0010917|GO:0072332|GO:0043517|GO:0010498|GO:0008629	NM_021127	Hs.96	5366	1304.84	568.059	10.258	9.1562	1312.74	1222.97	1424.45	1437.61	1126.44	624.947	406.936	946.721	514.426	347.267	10.3945	10.135	10.2903	10.3241	10.1462	9.26426	9.06743	9.55499	9.0677	8.82665
A_24_P922465	0.000516845	3.42497	up		chr19:037756260-037756201		ALU1_HUMAN (P39188) Alu subfamily J sequence contamination warning entry, partial (11%) [THC2539168]					25.6113	6.68547	4.47485	2.69876	13.7268	24.9387	32.0883	28.3779	28.9249	9.23858	5	5	9.1888	5	3.61683	4.32403	4.92674	4.8049	4.70174	3.17042	2.36941	2.32287	3.26089	2.3702
A_23_P113572	3.34414e-07	5.4761	up	NM_001770	chr16:28950600-28950659	CD19	Homo sapiens CD19 molecule (CD19), transcript variant 2, mRNA [NM_001770]	GO:0006968|GO:0005886|GO:0005887|GO:0050776|GO:0005057|GO:0009897|GO:0007166	NM_001770	Hs.652262	930	12564.1	2180.73	13.5471	11.094	17012.9	11597.1	13097.9	12975.5	8137.31	2357.3	1667.12	3384.39	2071.79	1423.04	13.9888	13.5051	13.5639	13.566	13.1118	11.1461	11.105	11.3349	11.0458	10.838
A_23_P322845	0.000113066	2.03	up	NM_001102559	chr8:38120995-38120936	PPAPDC1B	Homo sapiens phosphatidic acid phosphatase type 2 domain containing 1B (PPAPDC1B), transcript variant 1, mRNA [NM_001102559]	GO:0005737|GO:0016787|GO:0005886|GO:0046839|GO:0016021|GO:0008195	NM_001102559	Hs.567619	84513	1134.64	495.014	10.044	9.02253	1361.52	1096.92	1162	1168.23	884.534	629.38	442.292	557.719	505.575	340.106	10.4489	9.97208	9.99911	10.0231	9.77683	9.2725	9.18709	8.81589	9.04001	8.79716
A_33_P3417215	3.2267e-05	4.98059	up	AK309268	chr9:35616389-35616330	CD72	CD72 molecule [Source:HGNC Symbol;Acc:1696] [ENST00000378431]	GO:0005515|GO:0005886|GO:0007411|GO:0005887|GO:0005529|GO:0005102|GO:0007155|GO:0004888		Hs.116481	971	32.0883	5.71855	4.78707	2.47075	46.3706	30.2579	29.5	37.3363	16.9769	6.61637	5	6.97638	5	5	5.45015	4.5988	4.81588	5.18237	3.88812	2.68313	2.36941	2.59991	2.33109	2.3702
A_24_P110242	2.064e-05	3.21088	up		chr16:32077490-32077549		immunoglobulin heavy variable 3/OR16-8 (non-functional) [Source:HGNC Symbol;Acc:5643] [ENST00000438532]					169.281	46.324	7.25797	5.575	194.051	168.137	178.608	176.809	128.8	36.6432	41.2201	77.1526	41.0463	35.5577	7.60195	7.13229	7.32236	7.3343	6.89895	5.14272	5.67365	6.06129	5.46347	5.53387
A_24_P608268	3.08404e-05	3.06937	up	U21252	chr14:107211014-107210955		immunoglobulin heavy variable 3-73 [Source:HGNC Symbol;Acc:5623] [ENST00000390636]			Hs.547404		420.416	120.768	8.57941	6.96147	495.761	374.485	449.876	458.791	323.164	103.987	76.2373	189.267	127.047	107.303	8.99729	8.33576	8.62469	8.67479	8.26453	6.68892	6.57708	7.32735	7.09145	7.12252
A_24_P126406	0.00286149	2.01055	up	NM_173628	chr17:76423082-76423023	DNAH17	Homo sapiens dynein, axonemal, heavy chain 17 (DNAH17), mRNA [NM_173628]	GO:0005929|GO:0005737|GO:0001539|GO:0000166|GO:0005874|GO:0005858|GO:0035085|GO:0005856|GO:0003777|GO:0016887|GO:0005524|GO:0007018	NM_173628	Hs.375975	8632	33.0223	14.135	4.87463	3.86704	21.0427	36.6081	36.0126	36.5269	34.9209	21.3383	14.4993	13.9205	12.3559	8.5609	4.25714	4.88406	5.10126	5.15252	4.97819	4.37477	4.1849	3.59823	3.70264	3.47466
A_33_P3224331	0.00190351	134.463	up	NM_001122665	chrY:15032230-15032289	DDX3Y	Homo sapiens DEAD (Asp-Glu-Ala-Asp) box polypeptide 3, Y-linked (DDX3Y), transcript variant 1, mRNA [NM_001122665]	GO:0008026|GO:0005737|GO:0016787|GO:0000166|GO:0003723|GO:0004386|GO:0005634|GO:0005524|GO:0003677	NM_001122665	Hs.99120	8653	2127.42	290.46	10.9776	3.90654	1721.97	2014.61	2426.68	2424.03	2049.82	5	5	1432.3	5	5	10.773	10.9121	11.0758	11.0876	11.0396	2.32779	2.36941	10.1342	2.33109	2.3702
A_24_P541919	1.73141e-07	4.25973	up	NM_144973	chr12:31535725-31535666	DENND5B	Homo sapiens DENN/MADD domain containing 5B (DENND5B), mRNA [NM_144973]	GO:0016020|GO:0016021	NM_144973	Hs.118166	160518	403.956	84.1092	8.54076	6.44999	387.125	392.822	433.113	429.932	376.787	104.648	72.8193	112.054	81.9988	49.026	8.6326	8.41447	8.57398	8.59058	8.49215	6.69704	6.50912	6.58866	6.4548	6.00035
A_24_P413126	2.83096e-05	3.22329	up	NM_020182	chr20:56223548-56223489	PMEPA1	Homo sapiens prostate transmembrane protein, androgen induced 1 (PMEPA1), transcript variant 1, mRNA [NM_020182]	GO:0003674|GO:0005886|GO:0050699|GO:0016021|GO:0030521	NM_020182	Hs.517155	56937	1047.35	293.724	9.92064	8.2321	1229.86	932.118	1139.63	1152.89	782.255	397.566	228.361	381.358	304.13	157.205	10.3063	9.73	9.9646	10.0034	9.5989	8.63306	8.2242	8.29663	8.33751	7.6691
A_23_P31721	6.32266e-08	2.96441	up	NM_001951	chr8:86126199-86126258	E2F5	Homo sapiens E2F transcription factor 5, p130-binding (E2F5), transcript variant 1, mRNA [NM_001951]	GO:0005515|GO:0005667|GO:0006355|GO:0005737|GO:0003700|GO:0009887|GO:0005634|GO:0003677|GO:0008134	NM_001951	Hs.445758	1875	1206.77	364.455	10.1445	8.57677	1058.02	1172.59	1331.9	1368.89	1102.46	427.436	305.048	473.363	375.298	241.131	10.0852	10.0725	10.2006	10.2524	10.1119	8.7416	8.64345	8.57919	8.62396	8.29563
A_33_P3250971	1.61495e-05	2.51345	up	Z18843	chr14:106963066-106963007		immunoglobulin heavy variable 1-45 [Source:HGNC Symbol;Acc:5553] [ENST00000390621]			Hs.449024		34.6955	11.7557	4.96954	3.63987	27.8809	35.3057	33.349	39.4085	37.5333	10.4001	8.49374	16.2108	12.012	11.662	4.68629	4.84181	4.98216	5.25388	5.08357	3.34069	3.46911	3.80773	3.65396	3.92786
A_24_P50862	1.87951e-05	2.43763	up	AK022251	chr6:107101027-107101086	QRSL1	glutaminyl-tRNA synthase (glutamine-hydrolyzing)-like 1 [Source:HGNC Symbol;Acc:21020] [ENST00000369044]	GO:0005739|GO:0032543|GO:0000166|GO:0016874|GO:0050567|GO:0070681|GO:0030956|GO:0005524		Hs.406917	55278	108.298	38.4512	6.61989	5.33441	85.0926	107.483	117.3	116.113	115.498	55.3511	27.3207	41.6099	38.1077	29.8668	6.368	6.47979	6.74066	6.76726	6.74376	5.76099	5.06908	5.18784	5.34832	5.30584
A_24_P411186	1.0616e-05	2.37431	up	NM_022893	chr2:60684496-60684437	BCL11A	Homo sapiens B-cell CLL/lymphoma 11A (zinc finger protein) (BCL11A), transcript variant 1, mRNA [NM_022893]	GO:0030097|GO:0032463|GO:0006355|GO:0046982|GO:0016925|GO:0005634|GO:0003676|GO:0048671|GO:0046872|GO:0042803|GO:0048672|GO:0005622|GO:0005737|GO:0030517|GO:0045944|GO:0010976|GO:0050773|GO:0010977|GO:0008270|GO:2000171	NM_022893	Hs.370549	53335	2221.88	874.514	11.0354	9.78785	2576.86	2050.29	2352.28	2386.94	1743.05	1017.36	651.499	1296.71	854.032	552.974	11.3554	10.9351	11.0205	11.0632	10.8025	9.95077	9.73801	9.98432	9.78679	9.47934
A_23_P250564	0.000348029	2.5929	up	NM_005400	chr2:46414736-46414795	PRKCE	Homo sapiens protein kinase C, epsilon (PRKCE), mRNA [NM_005400]	GO:0050996|GO:0004699|GO:0017124|GO:0005886|GO:0005783|GO:0050730|GO:0010811|GO:0005634|GO:0007202|GO:0046872|GO:0070257|GO:0005829|GO:0035556|GO:0005739|GO:0005737|GO:0000166|GO:0002281|GO:0032024|GO:0004871|GO:0043123|GO:0031663|GO:0035641|GO:0048011|GO:0051209|GO:0019901|GO:0071456|GO:0030168|GO:0043278|GO:0006917|GO:0043085|GO:0005524|GO:0032230|GO:0019216|GO:0007165|GO:0071361|GO:0035276|GO:…	NM_005400	Hs.580351	5581	807.798	289.993	9.54932	8.17475	894.645	757.07	875.214	868.516	643.546	382.636	237.745	423.052	278.793	127.741	9.8529	9.41772	9.58355	9.58997	9.30246	8.57281	8.28904	8.43472	8.21432	7.36289
A_23_P48414	0.000954777	2.54075	up	NM_003914	chr13:37014154-37014213	CCNA1	Homo sapiens cyclin A1 (CCNA1), transcript variant 1, mRNA [NM_003914]	GO:0005515|GO:0019901|GO:0005634|GO:0000079|GO:0007283|GO:0005829|GO:0000082|GO:0007067|GO:0000083|GO:0000086|GO:0015630|GO:0005654|GO:0000278|GO:0007141|GO:0051301	NM_003914	Hs.417050	8900	35.2632	11.9638	4.9798	3.63455	48.7209	27.7454	36.5043	34.0705	29.2748	10.2137	8.42478	18.1369	8.93473	14.109	5.52814	4.4769	5.12032	5.05385	4.7198	3.3131	3.45489	3.97533	3.21858	4.21084
A_33_P3242609	0.00240265	2.52613	up	NM_001001670	chr9:84610045-84610104	FAM75D1	Homo sapiens family with sequence similarity 75, member D1 (FAM75D1), mRNA [NM_001001670]	GO:0016020|GO:0016021	NM_001001670	Hs.209545	389763	17.0534	5.30161	3.82705	2.49012	28.1117	20.2592	13.9102	7.1123	15.8736	5.42586	5.42057	5.66159	5	5	4.69999	4.02221	3.74256	2.88605	3.78441	2.4847	2.85941	2.40519	2.33109	2.3702
A_33_P3304696	0.000167982	2.56453	up	AF058072	chr22:23029686-23029745		Homo sapiens clone ASPBLL50 immunoglobulin lambda light chain VJ region mRNA, partial cds. [AF058072]			Hs.449585		132.239	46.4949	6.89939	5.5407	147.223	141.405	138.573	137.243	96.7524	52.1014	34.4578	81.6355	35.958	28.3217	7.18914	6.87997	6.9706	6.986	6.47122	5.66687	5.40736	6.1382	5.25861	5.23243
A_23_P92672	0.000391842	2.4258	up	NM_002538	chr5:68849515-68849574	OCLN	Homo sapiens occludin (OCLN), transcript variant 1, mRNA [NM_002538]	GO:0005515|GO:0014070|GO:0030054|GO:0005886|GO:0006915|GO:0005625|GO:0033574|GO:0016327|GO:0006921|GO:0005829|GO:0006461|GO:0005198|GO:0005911|GO:0008119|GO:0046500|GO:0046498|GO:0005923|GO:0016021	NM_002538	Hs.592605	100506658	223.054	75.7364	7.60349	6.32503	112.749	227.537	260.851	265.391	248.743	91.0136	63.4179	93.6623	77.0533	53.5349	6.78953	7.58585	7.85902	7.90804	7.87501	6.4913	6.31017	6.33324	6.36072	6.1297
A_23_P31725	4.15831e-08	4.6408	up	NM_001715	chr8:11421858-11421917	BLK	Homo sapiens B lymphoid tyrosine kinase (BLK), mRNA [NM_001715]	GO:0050853|GO:0005886|GO:0000166|GO:0032024|GO:0004713|GO:0005524|GO:0004715|GO:0007243	NM_001715	Hs.146591	640	2483.16	488.394	11.2011	8.9867	2665.83	2116.1	2812.59	2746.49	2074.81	436.256	354.86	749.077	491.507	410.27	11.4041	10.9847	11.2871	11.2673	11.0622	8.7712	8.86408	9.23038	9.00199	9.06587
A_23_P170636	0.000772924	3.82057	up	NM_144633	chr3:19577020-19577079	KCNH8	Homo sapiens potassium voltage-gated channel, subfamily H (eag-related), member 8 (KCNH8), mRNA [NM_144633]	GO:0043066|GO:0006355|GO:0005244|GO:0005886|GO:0005249|GO:0003705|GO:0007268|GO:0016021|GO:0055085|GO:0006813|GO:0000155|GO:0006811	NM_144633	Hs.475656	131096	94.4959	21.3975	6.33149	4.3977	157.186	89.2026	91.4455	88.2388	46.4069	30.399	15.4861	34.0005	16.0223	11.0798	7.28585	6.20974	6.39104	6.38035	5.39046	4.8789	4.27066	4.90021	4.08821	3.85051
A_23_P390209	5.31752e-08	8.91218	up	S75894	chr14:106405744-106405685		immunoglobulin heavy variable 6-1 [Source:HGNC Symbol;Acc:5662] [ENST00000390593]			Hs.510635		258.564	26.1148	7.88395	4.72818	237.948	239.732	294.075	283.999	237.065	24.5904	19.9508	45.0125	24.4744	16.5461	7.91544	7.66555	8.02848	8.00719	7.80312	4.57666	4.61234	5.29828	4.70791	4.4457
A_32_P197524	0.00054121	2.70174	up	NM_032025	chr3:150302684-150302743	EIF2A	Homo sapiens eukaryotic translation initiation factor 2A, 65kDa (EIF2A), mRNA [NM_032025]	GO:0005850|GO:0005737|GO:0032933|GO:0000049|GO:0042255|GO:0043022|GO:0003743|GO:0009967|GO:0006468|GO:0006417|GO:0006413	NM_032025	Hs.655782	83939	366.237	126.353	8.37314	6.93925	265.706	368.889	411.985	407.645	376.963	142.812	95.9993	229.884	110.208	52.8624	8.06038	8.30877	8.49497	8.50807	8.49352	7.16731	6.9285	7.60305	6.88904	6.10836
A_23_P110253	0.00011517	2.56348	up	NM_000222	chr4:55606511-55606570	KIT	Homo sapiens v-kit Hardy-Zuckerman 4 feline sarcoma viral oncogene homolog (KIT), transcript variant 1, mRNA [NM_000222]	GO:0005515|GO:0019221|GO:0007286|GO:0007283|GO:0005615|GO:0007243|GO:0035234|GO:0042803|GO:0043069|GO:0046777|GO:0000166|GO:0043552|GO:0060374|GO:0042127|GO:0002320|GO:0006687|GO:0014068|GO:0018108|GO:0019955|GO:0048070|GO:0002318|GO:0009897|GO:0005886|GO:0042523|GO:0005634|GO:0046872|GO:0000187|GO:0005737|GO:0051091|GO:0005020|GO:0004872|GO:0009314|GO:0030097|GO:0042517|GO:0042511|GO:0030318|GO:…	NM_000222	Hs.479754	3815	121.365	43.4813	6.7863	5.42819	104.156	118.489	131.046	134.469	118.666	39.9129	31.2849	83.1751	34.9779	28.0557	6.67207	6.62403	6.89747	6.95841	6.77951	5.27162	5.26849	6.1623	5.22121	5.21734
A_23_P121657	2.91345e-06	4.3987	up	NM_005114	chr4:11400729-11400670	HS3ST1	Homo sapiens heparan sulfate (glucosamine) 3-O-sulfotransferase 1 (HS3ST1), mRNA [NM_005114]	GO:0005737|GO:0005794|GO:0005796|GO:0008146|GO:0016021|GO:0008467|GO:0016740	NM_005114	Hs.507348	9957	599.582	118.919	9.09307	6.95599	762.546	539.696	635.817	638.493	421.359	141.26	90.6121	168.895	115.612	78.215	9.6296	8.89489	9.1202	9.15144	8.66923	7.15034	6.83718	7.16517	6.95595	6.67133
A_33_P3373348	2.63267e-08	2.98462	up		chr2:100726366-100726307	AFF3	AF4/FMR2 family, member 3 [Source:HGNC Symbol;Acc:6473] [ENST00000483600]	GO:0006355|GO:0003690|GO:0035116|GO:0005730|GO:0034612|GO:0005634|GO:0003677			3899	252.768	72.0199	7.84947	6.27192	220.244	244.33	280.671	276.796	241.798	84.6142	65.4973	80.5455	74.371	55.0714	7.79391	7.69292	7.96101	7.96917	7.83035	6.39392	6.35771	6.11876	6.3133	6.17594
A_33_P3260223	1.42047e-05	4.90431	up	NR_045128	chrY:21766231-21766290	TXLNG2P	Homo sapiens taxilin gamma 2, pseudogene (TXLNG2P), transcript variant 1, non-coding RNA [NR_045128]		NR_045128	Hs.592254	246126	1459.75	298.577	10.4225	8.12848	1214.35	1361.55	1636.23	1585.99	1500.63	268.431	201.738	656.133	194.636	171.945	10.284	10.3071	10.4894	10.464	10.5682	8.06399	8.03034	9.04746	7.70161	7.79902
A_33_P3548860	0.00011036	2.8724	up	NR_004401	chr19:49185374-49185433	SEC1	Homo sapiens secretory blood group 1 (SEC1), non-coding RNA [NR_004401]		NR_004401		653677	18.3238	5.64737	4.00587	2.48361	24.5327	18.9362	19.3994	16.9774	11.7733	5	5	6.36465	6.87221	5	4.48582	3.9213	4.22236	4.07841	3.32144	2.32779	2.36941	2.50425	2.8464	2.3702
A_24_P912048	1.18594e-05	2.69509	up	NM_203348		MGC50722	Homo sapiens uncharacterized MGC50722 (MGC50722), mRNA [NM_203348]		NM_203348	Hs.530383	399693	84.9096	26.9995	6.26599	4.83566	93.3267	80.7959	93.1624	91.5761	65.6866	24.9107	23.9038	39.8125	24.1681	22.2025	6.50524	6.06903	6.42122	6.43198	5.90248	4.59542	4.8846	5.12769	4.69213	4.87846
A_23_P420236	1.27628e-05	4.17977	up	NM_203487	chr13:66877445-66877386	PCDH9	Homo sapiens protocadherin 9 (PCDH9), transcript variant 1, mRNA [NM_203487]	GO:0005886|GO:0005509|GO:0016021|GO:0007155|GO:0007156	NM_203487	Hs.654709	5101	36.3707	7.27823	5.03458	2.97116	37.7748	40.9896	42.4058	33.519	27.1641	10.2371	5.78318	5	9.63813	5.7328	5.14344	5.05955	5.32855	5.03373	4.60765	3.31709	2.95043	2.32287	3.32829	2.93712
A_23_P209799	6.33526e-05	2.18815	up	NM_001080527	chr2:128394487-128394948	MYO7B	Homo sapiens myosin VIIB (MYO7B), mRNA [NM_001080527]	GO:0016324|GO:0003774|GO:0005886|GO:0000166|GO:0003779|GO:0016459|GO:0005856|GO:0005524	NM_001080527	Hs.154578	4648	136.172	53.3573	6.9506	5.82088	161.029	138.911	141.614	128.776	110.53	50.194	52.3838	75.5077	43.2711	45.4298	7.32672	6.85006	6.99848	6.90088	6.67683	5.61251	6.02453	6.03084	5.54335	5.89319
A_33_P3281435	3.46256e-06	4.95698	up	AF035035	chr2:90260191-90260248		immunoglobulin kappa variable 1D-8 [Source:HGNC Symbol;Acc:5759] [ENST00000471857]			Hs.574701		917.934	168.604	9.72982	7.42036	1116.59	862.286	962.02	961.352	687.42	134.505	107.503	295.726	153.677	151.607	10.1649	9.6195	9.72384	9.74164	9.39925	7.07837	7.1004	7.939	7.36764	7.6164
A_33_P3354084	5.16234e-05	2.23409	up		chr1:84948889-84948948	RPF1	ribosome production factor 1 homolog (S. cerevisiae) [Source:HGNC Symbol;Acc:30350] [ENST00000370656]	GO:0006364|GO:0003723|GO:0005730|GO:0005634|GO:0019843|GO:0005524|GO:0004812			80135	35.8311	14.0903	5.02579	3.86611	31.7429	35.8144	36.2983	39.6319	35.6682	14.5445	11.9244	22.6902	11.1321	10.1604	4.88378	4.85711	5.1125	5.26394	5.01164	3.81925	3.92235	4.31206	3.54003	3.73683
A_33_P3410194	0.000488915	2.03359	up	NM_005324	chr17:73772926-73772867	H3F3B	Homo sapiens H3 histone, family 3B (H3.3B) (H3F3B), mRNA [NM_005324]	GO:0007596|GO:0007420|GO:0005694|GO:0006334|GO:0005654|GO:0005634|GO:0005576|GO:0009725|GO:0000786|GO:0003677	NM_005324	Hs.180877	3021	3344.85	1621.77	11.6484	10.6243	2753.24	3158.25	3759.04	3863.83	3189.88	1212.41	1005.51	3044.78	1486.28	1359.88	11.4538	11.5883	11.723	11.7772	11.6995	10.1959	10.3733	11.1913	10.582	10.7791
A_33_P3281437	3.66337e-07	4.20769	up	AF035035	chr2:90260030-90260089		immunoglobulin kappa variable 1D-8 [Source:HGNC Symbol;Acc:5759] [ENST00000471857]			Hs.574701		224.957	47.3011	7.68531	5.61228	231.838	210.689	234.733	240.24	207.284	43.9292	33.4371	71.8751	52.7787	34.4852	7.87556	7.47651	7.70995	7.76636	7.5982	5.41389	5.36462	5.96222	5.82575	5.49495
A_23_P375922	1.40971e-07	5.36953	up	NM_001858	chr6:70921408-70921467	COL19A1	Homo sapiens collagen, type XIX, alpha 1 (COL19A1), mRNA [NM_001858]	GO:0005581|GO:0005578|GO:0005576|GO:0007275|GO:0030154|GO:0001501|GO:0016337|GO:0007517|GO:0007519|GO:0030198|GO:0007155|GO:0030674|GO:0005201	NM_001858	Hs.444842	1310	103.003	16.6125	6.55155	4.12676	101.388	103.249	111.658	111.991	86.7309	23.7287	13.818	18.3823	13.2721	13.8615	6.63308	6.42293	6.67452	6.71679	6.31044	4.52073	4.12615	3.99634	3.80416	4.1864
A_24_P203056	1.33168e-05	2.3839	up	NM_020993	chr12:122499758-122499817	BCL7A	Homo sapiens B-cell CLL/lymphoma 7A (BCL7A), transcript variant 1, mRNA [NM_020993]	GO:0003674|GO:0005575|GO:0045892	NM_020993	Hs.530970	605	1383.44	522.248	10.3291	9.07581	1655.83	1310.78	1468.82	1465.61	1016.17	524.988	372.219	793.416	530.75	389.869	10.7146	10.2477	10.3403	10.3505	9.99265	9.0279	8.93372	9.31208	9.10858	8.99675
A_23_P150325	0.000578259	2.04944	up	NM_032021	chr11:100864382-100864441	TMEM133	Homo sapiens transmembrane protein 133 (TMEM133), mRNA [NM_032021]	GO:0016020|GO:0016021	NM_032021	Hs.44004	83935	132.955	56.9691	6.90827	5.87304	157.669	129.15	141.893	135.598	100.465	71.2983	47.2234	83.3482	50.3868	32.589	7.29152	6.75233	7.00339	6.97004	6.52408	6.1457	5.87474	6.16696	5.75686	5.42096
A_33_P3393734	1.05786e-05	2.47171	up		chr1:153963726-153963785	RPS27	ribosomal protein S27 [Source:HGNC Symbol;Acc:10416] [ENST00000392558]	GO:0005515|GO:0000236|GO:0010467|GO:0008283|GO:0019058|GO:0005634|GO:0006412|GO:0046872|GO:0006414|GO:0005829|GO:0005622|GO:0000087|GO:0016032|GO:0003735|GO:0016070|GO:0016071|GO:0019083|GO:0006415|GO:0003677|GO:0022627|GO:0031018|GO:0005840|GO:0008270|GO:0000278|GO:0044267			6232	430.667	154.15	8.62714	7.32163	397.753	441.352	477.755	469.651	366.823	130.267	104.585	245.218	154.028	136.654	8.67365	8.5889	8.7157	8.70684	8.45059	7.0252	7.05861	7.68357	7.37003	7.47073
A_23_P398854	0.000623686	3.39063	up	NM_173660	chr4:3496146-3496205	DOK7	Homo sapiens docking protein 7 (DOK7), transcript variant 1, mRNA [NM_173660]	GO:0031594|GO:0030054|GO:0019901|GO:0005886|GO:0007528|GO:0061098|GO:0005158|GO:0001934|GO:0043113|GO:0035091|GO:0008289	NM_173660	Hs.122110	285489	530.879	145.749	8.91824	7.15669	666.49	447.732	563.941	565.217	411.016	224.885	127.137	182.144	142.546	52.0319	9.4342	8.60854	8.94893	8.97188	8.62765	7.82191	7.34935	7.27219	7.25656	6.08343
A_23_P137238	5.75688e-05	6.9468	up	NM_004653	chrY:21867829-21867770	KDM5D	Homo sapiens lysine (K)-specific demethylase 5D (KDM5D), transcript variant 2, mRNA [NM_004653]	GO:0005622|GO:0003674|GO:0016706|GO:0016491|GO:0008270|GO:0005634|GO:0007283|GO:0005575|GO:0016702|GO:0003677|GO:0046872|GO:0016568	NM_004653	Hs.80358	8284	886.723	142.685	9.69104	6.89469	679.502	894.954	969.916	977.979	911.265	97.7602	75.9657	387.163	78.4427	74.0935	9.4588	9.67407	9.73268	9.766	9.82364	6.59469	6.57334	8.31751	6.39054	6.59735
A_23_P350689	2.68643e-06	2.9016	up	NM_173570	chr3:113681444-113681503	ZDHHC23	Homo sapiens zinc finger, DHHC-type containing 23 (ZDHHC23), mRNA [NM_173570]	GO:0016746|GO:0016020|GO:0008270|GO:0016021|GO:0046872	NM_173570	Hs.21902	254887	414.58	124.26	8.56771	7.03086	353.761	416.533	462.072	467.952	372.579	161.362	112.062	148.806	125.092	73.9767	8.49909	8.49765	8.6638	8.70275	8.47524	7.33589	7.16232	6.99038	7.06957	6.59614
A_23_P129064	0.00130342	2.20691	up	NM_001482	chr15:45653514-45653455	GATM	Homo sapiens glycine amidinotransferase (L-arginine:glycine amidinotransferase) (GATM), nuclear gene encoding mitochondrial protein, mRNA [NM_001482]	GO:0010033|GO:0007584|GO:0015068|GO:0005743|GO:0043434|GO:0009790|GO:0042246|GO:0005739|GO:0034641|GO:0005758|GO:0005737|GO:0006601|GO:0016020|GO:0006600|GO:0046689|GO:0006979|GO:0016740	NM_001482	Hs.75335	2628	68.9093	26.1585	5.92385	4.78182	100.758	67.9627	68.2919	66.0528	41.4815	25.9827	19.8162	35.7239	29.3681	19.9014	6.62323	5.80622	5.98527	5.97944	5.22512	4.65396	4.60433	4.96967	4.96241	4.71874
A_24_P133905	0.000794987	3.08314	up	NM_005064	chr17:34340165-34340106	CCL23	Homo sapiens chemokine (C-C motif) ligand 23 (CCL23), transcript variant CKbeta8-1, mRNA [NM_005064]	GO:0008009|GO:0007165|GO:0006955|GO:0008285|GO:0006954|GO:0007186|GO:0006935|GO:0007267|GO:0006874|GO:0005576|GO:0008201|GO:0005615	NM_005064	Hs.169191	6368	26.8594	7.417	4.52816	2.90376	40.6117	24.36	27.1423	27.5717	14.6111	8.81433	7.59544	8.62436	7.05087	5	5.24877	4.2902	4.69446	4.76562	3.64175	3.08995	3.30904	2.87196	2.87764	2.3702
A_23_P370830	4.96827e-06	3.07215	up	NM_020805	chr18:30253267-30253208	KLHL14	Homo sapiens kelch-like 14 (Drosophila) (KLHL14), mRNA [NM_020805]	GO:0005737|GO:0016020|GO:0005783|GO:0005789|GO:0005829	NM_020805	Hs.446164	57565	457.453	130.837	8.72204	7.1028	461.143	457.542	493.917	467.54	407.124	181.901	125.932	154.928	109.094	82.3285	8.88621	8.64424	8.76305	8.70129	8.61543	7.51608	7.33503	7.04354	6.8729	6.74641
A_33_P3418496	5.47109e-06	2.64751	up		chr1:242539084-242539025							86.5311	28.0138	6.29466	4.89002	74.1196	81.9724	94.3861	96.5735	85.6037	38.1475	20.834	28.1616	29.1715	23.7541	6.14639	6.08876	6.43977	6.50786	6.29053	5.20545	4.67894	4.63618	4.95079	4.97876
A_33_P3217700	0.000610859	52.923	up	NM_004654	chrY:14972382-14972441	USP9Y	Homo sapiens ubiquitin specific peptidase 9, Y-linked (USP9Y), mRNA [NM_004654]	GO:0006511|GO:0016579|GO:0004843|GO:0070410|GO:0007283|GO:0030509|GO:0005737|GO:0005488|GO:0006508|GO:0007179|GO:0008233|GO:0004221|GO:0008234	NM_004654	Hs.598540	8287	2148.24	180.143	10.9976	5.27179	1811.46	1988.09	2389.75	2445.94	2105.94	29.2375	20.8182	827.689	11.7312	11.2372	10.8554	10.897	11.0464	11.1033	11.086	4.81645	4.67683	9.37128	3.62056	3.87382
A_23_P8961	7.4569e-09	4.0482	up	NM_000880	chr8:79645431-79645372	IL7	Homo sapiens interleukin 7 (IL7), transcript variant 1, mRNA [NM_000880]	GO:0010468|GO:0005515|GO:0043066|GO:0030308|GO:0008284|GO:0046622|GO:0030890|GO:0045453|GO:0007267|GO:0005576|GO:0006916|GO:0043086|GO:0005125|GO:0005615|GO:0005126|GO:0006955|GO:0048873|GO:0006959|GO:0009887|GO:0002360|GO:0005139|GO:0008083|GO:0045582	NM_000880	Hs.591873	3574	550.822	116.934	8.9834	6.96612	566.071	513.017	599.335	606.237	469.45	130.884	90.8888	144.426	123.64	94.8303	9.18188	8.81177	9.03145	9.0677	8.82422	7.03265	6.84306	6.94991	7.05809	6.9469
A_33_P3229370	2.40322e-05	2.70474	up	NM_001546	chr6:19840841-19840900	ID4	Homo sapiens inhibitor of DNA binding 4, dominant negative helix-loop-helix protein (ID4), mRNA [NM_001546]	GO:0005515|GO:0008284|GO:0006357|GO:0045599|GO:0022010|GO:0003714|GO:0005634|GO:0000122|GO:0007405|GO:0048712|GO:0045669|GO:0021766|GO:0000082|GO:0005737|GO:0045665|GO:0007420|GO:0048715|GO:0001085|GO:0034613|GO:0045892|GO:0021895	NM_001546	Hs.519601	3400	622.406	202.196	9.16369	7.7282	736.418	580.697	660.433	639.937	494.543	268.52	185.396	242.702	185.625	128.736	9.57745	9.01161	9.17924	9.15306	8.89712	8.06433	7.89948	7.67411	7.62894	7.37415
A_24_P417352	2.37385e-06	5.25844	up	BX161420	chr14:106321243-106321184		immunoglobulin heavy constant mu [Source:HGNC Symbol;Acc:5541] [ENST00000390559]			Hs.510635		4505.01	866.043	12.0925	9.69784	4870.21	5171.64	4633.21	4524.16	3325.82	747.545	567.697	1726.53	738.476	549.971	12.2652	12.3717	12.0391	12.0221	11.7642	9.52493	9.53689	10.3842	9.57434	9.46878
A_24_P416257	8.0565e-09	2.18468	up	NM_015044	chr16:23475820-23475761	GGA2	Homo sapiens golgi-associated, gamma adaptin ear containing, ARF binding protein 2 (GGA2), mRNA [NM_015044]	GO:0005802|GO:0005622|GO:0005515|GO:0030131|GO:0030306|GO:0016020|GO:0030136|GO:0016192|GO:0006886|GO:0010008|GO:0005768	NM_015044	Hs.460336	23062	1286	528.404	10.2396	9.11222	1233.61	1250.55	1429.51	1391.14	1125.21	576.873	401.575	725.628	538.092	399.849	10.3097	10.175	10.2987	10.2711	10.1436	9.15796	9.05018	9.1921	9.13042	9.03042
A_33_P3400171	6.05986e-06	3.25057	up	NM_001626	chr19:40761134-40761075	AKT2	Homo sapiens v-akt murine thymoma viral oncogene homolog 2 (AKT2), transcript variant 1, mRNA [NM_001626]	GO:0071156|GO:0005515|GO:0008643|GO:2000147|GO:0010907|GO:0046328|GO:0060644|GO:0000166|GO:0010765|GO:0016301|GO:0033119|GO:0046326|GO:0005080|GO:0006810|GO:0045444|GO:0030334|GO:0005792|GO:0032869|GO:0030335|GO:0005975|GO:0014850|GO:0010748|GO:0007275|GO:0070887|GO:0030027|GO:0016310|GO:0043491|GO:0005654|GO:0008286|GO:0005886|GO:0005634|GO:0032870|GO:0050927|GO:0005829|GO:0045429|GO:0005739|GO:…	NM_001626	Hs.631535	208	388.63	102.342	8.45393	6.75324	440.595	404.166	451.065	395.679	251.645	106.423	81.3729	145.696	99.5167	78.702	8.81901	8.45587	8.62951	8.46706	7.89819	6.71831	6.67665	6.95954	6.73232	6.67936
A_24_P237511	0.000947196	60.752	up	NM_004681	chrY:22754620-22754679	EIF1AY	Homo sapiens eukaryotic translation initiation factor 1A, Y-linked (EIF1AY), mRNA [NM_004681]	GO:0005515|GO:0005737|GO:0003723|GO:0003743	NM_004681	Hs.461178	9086	1063.77	79.0591	9.92797	4.00311	1375.64	949.166	1151.97	1122.27	719.781	5	5	359.633	5	20.6627	10.4634	9.75451	9.98432	9.96373	9.47388	2.32779	2.36941	8.2181	2.33109	4.76915
A_24_P943566	0.0014735	2.65573	up	AB051520	chr6:13276171-13276230	PHACTR1	phosphatase and actin regulator 1 [Source:HGNC Symbol;Acc:20990] [ENST00000379350]	GO:0005737|GO:0030054|GO:0004864|GO:0045202|GO:0003779		Hs.436996	221692	390.414	141.987	8.46275	7.05364	498.813	358.538	416.822	401.276	276.619	109.593	85.1969	318.486	108.503	88.1556	9.00783	8.26578	8.51235	8.48758	8.04022	6.76372	6.74316	8.05085	6.8642	6.84628
A_33_P3368014	4.78509e-07	2.24757	up	NM_001040107	chr12:111088033-111087974	HVCN1	Homo sapiens hydrogen voltage-gated channel 1 (HVCN1), transcript variant 1, mRNA [NM_001040107]	GO:0030171|GO:0005244|GO:0016020|GO:0016021|GO:0055085|GO:0010043|GO:0009268|GO:0015992|GO:0006811	NM_001040107	Hs.334637	84329	2256.75	921.993	11.0627	9.8943	1820.24	2560.96	2482.94	2466.4	1953.21	970.163	731.291	1324.22	914.201	670.089	10.8607	11.263	11.1095	11.1181	10.962	9.89074	9.91305	10.016	9.88686	9.76487
A_33_P3370019	8.61097e-06	4.59827	up	AK093943	chr14:106306919-106306860		immunoglobulin heavy constant delta [Source:HGNC Symbol;Acc:5480] [ENST00000390556]			Hs.510635		653.196	119.916	9.20395	7.00286	870.403	712.146	654.477	635.51	393.443	102.275	101.202	152.726	130.481	112.897	9.81846	9.32761	9.16435	9.1458	8.56353	6.66533	7.00823	7.02541	7.12378	7.19154
A_24_P350546	5.13881e-05	3.56492	up	AK096082	chr1:178693526-178693467	LOC646976	Homo sapiens cDNA FLJ38763 fis, clone KIDNE2014119. [AK096082]			Hs.632485	646976	85.8718	22.0534	6.29021	4.45634	104.01	79.9944	80.3246	81.8659	83.1638	22.6047	18.7501	36.1885	22.8209	9.9026	6.67047	6.05105	6.21254	6.26575	6.25123	4.4579	4.53039	4.98621	4.61196	3.69523
A_33_P3331174	4.70538e-06	3.61961	up	XM_002346274	chr14:106586226-106586167		immunoglobulin heavy variable 3-13 [Source:HGNC Symbol;Acc:5581] [ENST00000390602]		XM_002346274	Hs.460661		446.854	112.133	8.68253	6.82669	479.359	450.317	465.745	465.436	373.416	92.743	79.3526	200.912	105.217	82.4381	8.94276	8.61928	8.67701	8.69541	8.47816	6.51695	6.64075	7.40831	6.81847	6.74898
A_32_P58614	0.00253271	2.9977	up	NM_020802	chr11:101871701-101871760	KIAA1377	Homo sapiens KIAA1377 (KIAA1377), mRNA [NM_020802]	GO:0005515	NM_020802	Hs.156352	57562	70.9912	23.2523	6.0063	4.42244	66.4196	61.5414	77.247	76.9361	72.812	40.8591	14.9588	27.7286	25.7841	6.9308	5.98011	5.65525	6.1618	6.17491	6.05944	5.30953	4.2227	4.60686	4.78136	3.19177
A_33_P3302563	0.00114426	2.03527	up	AK127916	chr18:55325211-55325270	LOC100129408	Homo sapiens cDNA FLJ46023 fis, clone SPLEN2021991. [AK127916]			Hs.669112	100129408	57.2978	25.1986	5.69484	4.66961	46.4158	62.0482	65.7516	57.2233	55.05	36.5236	22.3587	30.576	24.5522	11.9826	5.45129	5.66762	5.93284	5.77817	5.64427	5.13764	4.78499	4.74753	4.71336	3.96455
A_23_P92107	4.35394e-05	2.90446	up	NM_021082	chr3:121650486-121650545	SLC15A2	Homo sapiens solute carrier family 15 (H+/peptide transporter), member 2 (SLC15A2), transcript variant 1, mRNA [NM_021082]	GO:0005515|GO:0005215|GO:0005886|GO:0015031|GO:0055085|GO:0005887|GO:0006810|GO:0015893|GO:0042895|GO:0015333|GO:0042936|GO:0006811|GO:0015293	NM_021082	Hs.518089	6565	99.5037	31.0082	6.49829	4.96002	99.6247	98.6006	108.796	108.603	81.8945	28.3183	20.5582	55.3671	30.2143	20.5831	6.60204	6.35485	6.63639	6.67164	6.22652	4.77196	4.6577	5.60668	4.99888	4.76487
A_23_P111662	0.00311417	2.1052	up	NM_178559	chr7:20795142-20795201	ABCB5	Homo sapiens ATP-binding cassette, sub-family B (MDR/TAP), member 5 (ABCB5), transcript variant 2, mRNA [NM_178559]	GO:0046581|GO:0016324|GO:0015562|GO:0005886|GO:0000166|GO:0000139|GO:0005887|GO:0042391|GO:0042626|GO:0055085|GO:0016887|GO:0005524	NM_178559	Hs.404102	340273	16.1061	6.36871	3.83861	2.76466	13.795	16.5615	18.9421	16.9663	14.2657	5	5.00253	7.30703	5.0954	9.4386	3.62698	3.70378	4.17854	4.07686	3.60691	2.32779	2.74236	2.64411	2.47897	3.63006
A_33_P3245439	2.13945e-05	3.16602	up	NM_001250	chr20:44755280-44755339	CD40	Homo sapiens CD40 molecule, TNF receptor superfamily member 5 (CD40), transcript variant 1, mRNA [NM_001250]	GO:0005515|GO:0035631|GO:0005886|GO:0030890|GO:0032735|GO:0043231|GO:0051607|GO:0006954|GO:0042100|GO:0004872|GO:0004871|GO:0043123|GO:0030168|GO:0005576|GO:0051023|GO:0007165|GO:0002768|GO:0006461|GO:0005887|GO:0050776|GO:0019899|GO:0071260|GO:0048304|GO:2000353|GO:0009897	NM_001250	Hs.472860	958	96.5481	26.3641	6.44179	4.77912	85.4035	108.672	106.283	111.199	71.1831	23.2743	16.9601	35.501	34.1001	21.9847	6.37246	6.49718	6.60792	6.7032	6.02819	4.49249	4.39526	4.96158	5.18603	4.86024
A_24_P24053	1.60032e-06	4.18104	up	JF810271	chr14:107131181-107131122		immunoglobulin heavy variable 3-66 [Source:HGNC Symbol;Acc:5619] [ENST00000390632]			Hs.705292		321.202	66.4504	8.18194	6.11808	363.906	347.226	343.021	333.704	218.152	66.3361	51.5675	94.8299	74.0389	45.4799	8.54355	8.21271	8.24198	8.23296	7.6785	6.03806	6.00307	6.34786	6.30512	5.89629
A_32_P722809	2.6728e-06	2.73923	up	BC034142	chr2:89999481-89999540		immunoglobulin kappa variable 2D-28 [Source:HGNC Symbol;Acc:5799] [ENST00000453166]			Hs.449621		652.884	209.306	9.2445	7.79072	715.513	660.702	688.587	649.726	549.891	251.598	202.853	265.696	179.025	147.36	9.53189	9.20946	9.24347	9.17662	9.06105	7.97536	8.03963	7.78825	7.57336	7.57702
A_33_P3372266	0.000264809	2.73743	up	AM184070	chr22:22453563-22453622		immunoglobulin lambda variable 8-61 [Source:HGNC Symbol;Acc:5931] [ENST00000390283]			Hs.559369		107.907	32.638	6.58165	5.12883	156.967	113.465	100.871	99.5387	68.6928	35.3129	37.5479	33.3093	31.3491	25.6707	7.28469	6.56401	6.53462	6.55333	5.97162	5.09036	5.52992	4.8709	5.05651	5.09647
A_24_P166443	2.38089e-05	3.56173	up	NM_002121	chr6:33052981-33053587	HLA-DPB1	Homo sapiens major histocompatibility complex, class II, DP beta 1 (HLA-DPB1), mRNA [NM_002121]	GO:0050852|GO:0005794|GO:0005886|GO:0005783|GO:0002504|GO:0031295|GO:0019221|GO:0042613|GO:0005765|GO:0006955|GO:0016020|GO:0019882|GO:0005789|GO:0016021|GO:0010008|GO:0060333|GO:0005768	NM_002121	Hs.485130	3115	9137.63	2636.86	13.1323	11.2997	9709.16	8864.62	9944.78	9708.84	7460.77	3350.78	1984.87	4234.43	2478.87	1135.35	13.2063	13.1286	13.1952	13.1477	12.9836	11.6713	11.3533	11.6408	11.3071	10.5259
A_33_P3294504	0.000314995	2.05939	up	NM_001159397	chr1:157768011-157767952	FCRL1	Homo sapiens Fc receptor-like 1 (FCRL1), transcript variant 2, mRNA [NM_001159397]	GO:0005886|GO:0004872|GO:0016021	NM_001159397	Hs.656112	115350	423.578	174.712	8.60453	7.56232	381.777	536.839	401.216	401.316	396.741	175.648	156.735	169.446	160.166	211.564	8.61558	8.88728	8.45696	8.48779	8.57505	7.45983	7.65935	7.16915	7.42366	8.09958
A_33_P3367939	0.000216143	3.76811	up	NM_182973	chr19:2425085-2425144	TMPRSS9	Homo sapiens transmembrane protease, serine 9 (TMPRSS9), mRNA [NM_182973]	GO:0005886|GO:0004252|GO:0005887|GO:0006508|GO:0008233	NM_182973	Hs.465560	360200	146.217	32.0193	6.98696	5.07312	208.64	164.507	147.232	136.153	74.5551	26.8144	22.9782	42.4549	31.48	36.3689	7.71736	7.09751	7.04695	6.97668	6.09631	4.69841	4.82449	5.21498	5.06394	5.5638
A_33_P3455785	5.51177e-07	6.3265	up	BC039682	chr7:22611286-22611227		Homo sapiens cDNA clone IMAGE:5221458. [BC039682]			Hs.680441		278.931	37.4607	7.97168	5.31027	350.247	242.151	302.683	302.947	196.629	48.8244	28.4764	42.1729	37.0028	30.8269	8.48711	7.68038	8.0711	8.09658	7.52324	5.56922	5.12464	5.20746	5.30287	5.34719
A_32_P8813	8.7722e-09	5.24123	up	NR_024433	chr15:57599800-57599859	LOC283663	Homo sapiens uncharacterized LOC283663 (LOC283663), non-coding RNA [NR_024433]		NR_024433	Hs.181297	283663	11760.5	2160.79	13.4753	11.0854	12237.5	11394.5	13216.5	13129.1	8825.09	2278.35	1627.32	3303.63	2167.76	1426.91	13.5068	13.476	13.585	13.5826	13.2258	11.0978	11.0724	11.3013	11.1128	10.8426
A_23_P137248	1.0249e-06	2.01228	up	NR_028062	chrY:7248885-7248944	PRKY	Homo sapiens protein kinase, Y-linked, pseudogene (PRKY), non-coding RNA [NR_028062]	GO:0000166|GO:0004674|GO:0006468|GO:0005524	NR_028062		5616	1398.7	633.574	10.362	9.35322	1143.72	1358.23	1590.34	1515.09	1386.13	703.255	493.234	924.582	596.015	450.782	10.1991	10.304	10.455	10.4007	10.4514	9.43953	9.33506	9.52221	9.2796	9.18967
A_33_P3527721	9.84702e-06	3.77663	up	AK094436	chr18:8767695-8767754	LOC284219	Homo sapiens cDNA FLJ37117 fis, clone BRACE2022270. [AK094436]			Hs.657510	284219	78.0618	17.786	6.13333	4.21623	94.6658	76.3266	81.6363	81.8725	55.8078	21.4052	10.1108	23.5443	19.0029	14.8668	6.52708	5.97536	6.23607	6.26611	5.662	4.37964	3.70264	4.3659	4.34479	4.28818
A_33_P3422298	2.74194e-06	3.15935	up	S77011	chr22:23261765-23261824		{pseudogene} Ig V lambda IJ psi C lambda 6=Ig lambda chain surface Ig receptor VJC region {truncated light chain constant region} [human, B lymphoma cell line OCI LY8, mRNA Partial, 623 nt]. [S77011]			Hs.547600		2853.97	862.85	11.4133	9.75364	2987.99	2962.81	3110.1	3014.87	2194.08	733.432	594.827	1518.91	790.669	676.415	11.575	11.4916	11.4395	11.4095	11.1509	9.49612	9.60358	10.2137	9.68024	9.7746
A_33_P3768930	3.6484e-05	2.97137	up	BF175071			MYE4344 Myeloma (MYE) cDNA library Homo sapiens cDNA, mRNA sequence [BF175071]			Hs.636467		590.724	183.771	9.08721	7.51608	645.783	595.776	649.101	614.664	448.298	173.925	122.078	339.005	169.277	114.57	9.38627	9.05118	9.15473	9.09	8.75386	7.44286	7.29152	8.13321	7.49756	7.21525
A_24_P29733	0.000117417	2.59725	up	NM_012395	chr7:90839264-90839323	CDK14	Homo sapiens cyclin-dependent kinase 14 (CDK14), mRNA [NM_012395]	GO:0005515|GO:0005886|GO:0030332|GO:0005634|GO:0005524|GO:0060828|GO:0005737|GO:0007049|GO:0000166|GO:0000086|GO:0000308|GO:0016055|GO:0004693|GO:0051301	NM_012395	Hs.258576	5218	290.214	99.5363	8.03891	6.66193	352.837	283.175	294.21	311.046	209.802	101.657	68.3871	170.971	89.2291	67.4378	8.49699	7.91591	8.02916	8.13388	7.61864	6.65516	6.42525	7.18338	6.57708	6.46879
A_23_P205348	0.000163591	3.93906	up	NR_028288	chr14:96139503-96139562	TCL6	Homo sapiens T-cell leukemia/lymphoma 6 (non-protein coding) (TCL6), non-coding RNA [NR_028288]	GO:0008150|GO:0003674|GO:0005575	NR_028288	Hs.510368	27004	29.3098	6.62294	4.71038	2.73253	37.0233	24.9481	31.9042	31.1369	21.5363	11.0532	5	5	5	7.06152	5.11222	4.3248	4.91802	4.93601	4.26087	3.42347	2.36941	2.32287	2.33109	3.21582
A_33_P3403723	0.00319995	2.21053	up		chr8:074153697-074153638		Q3JGI8_BURP1 (Q3JGI8) Permease, partial (4%) [THC2705386]					79.1701	29.9372	6.11308	4.96869	116.339	72.8701	77.7717	83.4402	45.4291	41.5828	28.6957	30.2075	30.5426	18.6574	6.83997	5.89838	6.17029	6.29957	5.35719	5.33279	5.13607	4.72995	5.01598	4.62866
A_23_P21990	0.000471461	2.24589	up	NM_152685	chr5:138707745-138707686	SLC23A1	Homo sapiens solute carrier family 23 (nucleobase transporters), member 1 (SLC23A1), transcript variant 2, mRNA [NM_152685]	GO:0005515|GO:0005215|GO:0005886|GO:0015882|GO:0070890|GO:0006767|GO:0070837|GO:0071436|GO:0005737|GO:0016324|GO:0043229|GO:0015205|GO:0006814|GO:0070904|GO:0015229|GO:0006811|GO:0015293|GO:0015851|GO:0005624|GO:0009636|GO:0015081|GO:0008520|GO:0006139|GO:0007420|GO:0006766|GO:0005887|GO:0033300	NM_152685	Hs.643467	9963	41.1193	16.3165	5.20667	4.03939	34.9311	44.5689	53.089	37.3723	35.6351	18.6881	10.3262	28.031	14.5611	9.97632	5.02101	5.1808	5.63698	5.18463	5.00996	4.19397	3.72869	4.62866	3.93955	3.70606
A_33_P3243332	0.00289518	2.0118	up	NM_152432	chr11:100859541-100859600	ARHGAP42	Homo sapiens Rho GTPase activating protein 42 (ARHGAP42), mRNA [NM_152432]	GO:0005622|GO:0007165|GO:0017124|GO:0046847|GO:0008093|GO:0005096	NM_152432	Hs.269837	143872	29.5396	12.9322	4.73784	3.72935	35.6938	29.1977	29.3845	29.7079	23.7143	12.1524	6.33984	19.2648	12.2735	14.6305	5.05411	4.54545	4.81083	4.86966	4.40914	3.56023	3.0643	4.07049	3.69058	4.26116
A_32_P87697	7.47286e-05	2.74866	up	NM_019111	chr6:32412448-32412507	HLA-DRA	Homo sapiens major histocompatibility complex, class II, DR alpha (HLA-DRA), mRNA [NM_019111]	GO:0050852|GO:0005794|GO:0005886|GO:0005783|GO:0002504|GO:0031295|GO:0019221|GO:0042613|GO:0005765|GO:0005764|GO:0006955|GO:0016020|GO:0005887|GO:0031902|GO:0005789|GO:0016021|GO:0032395|GO:0060333|GO:0005768	NM_019111	Hs.520048	3122	29775.2	11119	14.848	13.3893	26459.4	28479.6	33558.6	32758.4	27619.8	14229	8270.02	16247.1	11198.1	5650.68	14.6507	14.8321	14.9546	14.9134	14.8893	13.7615	13.3916	13.6316	13.4863	12.6753
A_33_P3213665	0.00160075	2.44069	up	NR_038385	chr12:89406959-89406900	LOC728084	Homo sapiens uncharacterized LOC728084 (LOC728084), non-coding RNA [NR_038385]		NR_038385	Hs.132563	728084	18.4025	6.60374	4.01677	2.72948	18.0994	28.2059	13.4332	15.6877	16.5862	10.9861	7.03258	5	5	5	4.04252	4.50382	3.69608	3.98231	3.8591	3.41516	3.20808	2.32287	2.33109	2.3702
A_24_P910733	2.9532e-05	2.09912	up	NM_178335	chr3:191100585-191107314	CCDC50	Homo sapiens coiled-coil domain containing 50 (CCDC50), transcript variant 2, mRNA [NM_178335]	GO:0005515|GO:0005737	NM_178335	Hs.478682	152137	625.427	259.894	9.16611	8.09633	610.835	808.439	610.356	615.774	481.731	298.25	205.074	344.584	268.444	183.115	9.29726	9.52032	9.05825	9.09409	8.86061	8.21874	8.05771	8.15709	8.16106	7.88702
A_32_P87013	0.00140841	3.46027	up	NM_000584	chr4:74609265-74609324	IL8	Homo sapiens interleukin 8 (IL8), mRNA [NM_000584]	GO:0005515|GO:0005153|GO:0008285|GO:0019722|GO:0002237|GO:0006928|GO:0005615|GO:0030155|GO:0005622|GO:0035556|GO:0045091|GO:0006955|GO:0006954|GO:0006935|GO:0007050|GO:0030097|GO:0008009|GO:0030593|GO:0005576|GO:0001525|GO:0048566|GO:0050930|GO:0007165|GO:0071222|GO:0007186|GO:0090023|GO:0042119	NM_000584	Hs.624	3576	451.102	138.567	8.68268	6.8918	563.739	409.96	465.11	458.185	358.518	82.5367	65.1081	360.839	88.7383	95.6104	9.17415	8.47355	8.67541	8.67243	8.41789	6.35811	6.34767	8.22365	6.56914	6.96043
A_24_P852756	0.00102197	3.0434	up	NM_020056	chr6:32714597-32714656	HLA-DQA2	Homo sapiens major histocompatibility complex, class II, DQ alpha 2 (HLA-DQA2), mRNA [NM_020056]	GO:0050852|GO:0005794|GO:0005886|GO:0005783|GO:0002504|GO:0019221|GO:0031295|GO:0042613|GO:0005765|GO:0006955|GO:0005887|GO:0005789|GO:0032395|GO:0010008|GO:0060333|GO:0005768	NM_020056	Hs.591798	3118	5866.63	1940.03	12.4093	10.8036	8818.36	5506.36	5995.8	5824.72	3187.89	2201.55	1275.91	3768.65	1630.73	823.312	13.0754	12.4512	12.429	12.3928	11.6981	11.0486	10.7197	11.4811	10.711	10.0577
A_23_P207201	3.0953e-06	5.20234	up	NM_001039933	chr17:62007212-62007153	CD79B	Homo sapiens CD79b molecule, immunoglobulin-associated beta (CD79B), transcript variant 3, mRNA [NM_001039933]	GO:0007165|GO:0006955|GO:0005737|GO:0005794|GO:0005886|GO:0005887|GO:0005730|GO:0005634|GO:0007166|GO:0004888	NM_001039933	Hs.89575	974	3057.58	526.692	11.4621	9.08297	4099.76	3052.51	3199.4	3190	1746.24	579.582	420.217	776.4	522.67	334.593	11.9961	11.5352	11.4801	11.4938	10.8054	9.16185	9.11407	9.27989	9.08731	8.77174
A_33_P3254380	9.30849e-07	2.64598	up	NR_033801	chr12:98848490-98848431	SLC9A7P1	Homo sapiens solute carrier family 9 (sodium/hydrogen exchanger), member 7 pseudogene 1 (SLC9A7P1), non-coding RNA [NR_033801]		NR_033801	Hs.620643	121456	303.447	99.8674	8.11373	6.70993	289.4	290.178	343.794	334.33	259.534	106.941	74.2551	140.345	107.811	69.9856	8.19241	7.95143	8.2445	8.23655	7.94374	6.72574	6.53553	6.90898	6.85611	6.52327
A_33_P3408569	1.04791e-07	10.9641	up		chr6:62340224-62340165							71.3239	5.753	6.00438	2.54967	81.8004	65.3336	78.697	77.3056	53.4828	5	6.11107	7.65395	5	5	6.30538	5.74846	6.18697	6.18161	5.59947	2.32779	3.02276	2.6965	2.33109	2.3702
A_33_P3376454	8.52672e-06	2.09326	up	XR_108564	chr5:14342798-14342857	LOC100133299	PREDICTED: Homo sapiens GALI1870 (LOC100133299), miscRNA [XR_108564]		XR_108564	Hs.679984	100133299	256.414	105.992	7.86475	6.799	198.395	251.258	291.853	288.718	251.848	125.993	76.3661	143.641	103.526	80.434	7.63723	7.73595	8.02022	8.0313	7.89906	6.97139	6.58034	6.94203	6.79145	6.7098
A_32_P159192	1.07945e-06	5.13303	up	XM_003403505	chr2:89278046-89277987		immunoglobulin kappa variable 3-7 (non-functional) [Source:HGNC Symbol;Acc:5821] [ENST00000390247]		XM_003403505	Hs.449621		1073.35	190.662	9.96175	7.60194	1204.7	1050.81	1165.1	1145.94	800.204	157.636	123.625	328.165	179.91	163.975	10.2745	9.90685	10.0037	9.99395	9.62978	7.30073	7.30696	8.08995	7.58221	7.72983
A_23_P52499	0.0019379	2.34468	up	NM_003054	chr10:119036678-119036737	SLC18A2	Homo sapiens solute carrier family 18 (vesicular monoamine), member 2 (SLC18A2), mRNA [NM_003054]	GO:0070083|GO:0043005|GO:0005886|GO:0032456|GO:0016265|GO:0007268|GO:0031045|GO:0042220|GO:0009791|GO:0010043|GO:0007269|GO:0005737|GO:0042594|GO:0043195|GO:0008144|GO:0031072|GO:0043025|GO:0007626|GO:0030672|GO:0051589|GO:0030659|GO:0051412|GO:0015222|GO:0007568|GO:0005624|GO:0009635|GO:0042593|GO:0031410|GO:0055085|GO:0035690|GO:0001975|GO:0005887|GO:0008504|GO:0071242|GO:0015844|GO:0019899|GO:…	NM_003054	Hs.596992	6571	262.669	93.2311	7.84028	6.61089	127.715	289.107	301.147	290.504	304.873	74.3175	63.8145	128.337	93.9617	105.725	6.97502	7.94597	8.06351	8.04022	8.17666	6.21226	6.31887	6.77439	6.64658	7.10233
A_33_P3365582	1.14012e-05	3.34117	up	NM_001139488	chr2:33783949-33784008	RASGRP3	Homo sapiens RAS guanyl releasing protein 3 (calcium and DAG-regulated) (RASGRP3), transcript variant 1, mRNA [NM_001139488]	GO:0005085|GO:0051056|GO:0046582|GO:0007264|GO:0005887|GO:0000165|GO:0005509|GO:0004871|GO:0032854|GO:0019992	NM_001139488	Hs.143674	25780	40.0434	10.4068	5.18432	3.44396	42.5069	44.8612	39.8906	40.0406	32.9176	8.01614	6.78727	14.6971	11.9875	10.5461	5.31768	5.19236	5.24405	5.2778	4.88969	2.95362	3.15359	3.67481	3.64977	3.78801
A_23_P64404	6.70583e-05	2.09533	up	NM_021727	chr11:61645033-61644427	FADS3	Homo sapiens fatty acid desaturase 3 (FADS3), mRNA [NM_021727]	GO:0003674|GO:0006636|GO:0016020|GO:0005783|GO:0016491|GO:0006810|GO:0005789|GO:0005624|GO:0016021|GO:0022900|GO:0016717|GO:0020037	NM_021727	Hs.21765	3995	98.4093	40.2579	6.4852	5.41803	114.647	98.5188	102.875	94.2284	81.7768	44.6576	43.7414	49.3064	36.6484	26.9359	6.81581	6.35291	6.56064	6.47196	6.22468	5.43395	5.76412	5.43728	5.28905	5.16573
A_33_P3211968	7.26439e-08	5.5271	up	XR_110242	chr14:96222745-96222804		PREDICTED: Homo sapiens hypothetical LOC100133207 (LOC100133207), miscRNA [XR_110242]		XR_110242	Hs.633538		730.605	118.901	9.40647	6.93995	759.089	677.284	812.418	795.172	609.064	126.895	80.68	186.28	116.53	84.1195	9.62272	9.24805	9.47725	9.46525	9.21909	6.98451	6.66355	7.30355	6.96836	6.77976
A_24_P626951	8.42527e-07	4.32162	up	AF078945	chr2:89399588-89399529		immunoglobulin kappa variable 1-16 [Source:HGNC Symbol;Acc:5732] [ENST00000479981]			Hs.649954		478.688	99.4014	8.78763	6.67606	483.904	490.036	498.528	508.882	412.093	80.9722	67.3524	165.126	95.943	87.6136	8.95993	8.74279	8.7787	8.82232	8.63441	6.33172	6.40117	7.13269	6.67683	6.83788
A_33_P3379775	3.91018e-05	2.81399	up		chr9:84248423-84248384	TLE1	transducin-like enhancer of split 1 (E(sp1) homolog, Drosophila) [Source:HGNC Symbol;Acc:11837] [ENST00000376463]	GO:0005515|GO:0007165|GO:0005667|GO:0001106|GO:0003682|GO:0030178|GO:0009887|GO:0007275|GO:0005634|GO:0000122|GO:0045892|GO:0008134			7088	588.648	190.309	9.08475	7.59214	632.443	493.154	642.512	628.472	546.658	230.841	138.991	297.24	181.329	103.142	9.35259	8.75095	9.13888	9.12913	9.05223	7.86074	7.48601	7.95009	7.59566	7.06818
A_24_P299355	0.0013427	4.21088	up	NM_001129778	chr17:19061805-19061864	GRAPL	Homo sapiens GRB2-related adaptor protein-like (GRAPL), mRNA [NM_001129778]		NM_001129778	Hs.677674	400581	169.377	39.8272	7.26779	5.19367	176.004	165.241	178.968	179.501	147.172	21.0205	19.5878	50.8591	26.6446	81.024	7.45922	7.10253	7.32399	7.35701	7.09619	4.35392	4.58617	5.48059	4.82816	6.71949
A_24_P161764	3.90488e-06	2.45099	up	L04336	chr14:106471482-106471423		immunoglobulin heavy variable 1-3 [Source:HGNC Symbol;Acc:5552] [ENST00000390595]			Hs.510635		376.247	134.535	8.42427	7.13091	297.431	383.433	408.095	414.406	377.873	147.128	106.607	199.827	135.485	83.6315	8.234	8.37659	8.48081	8.53317	8.49681	7.21097	7.08744	7.40124	7.18338	6.77151
A_33_P3391736	0.000785604	5.30125	up	BM918748	chr9:37007702-37007761		AGENCOURT_6635167 NIH_MGC_120 Homo sapiens cDNA clone IMAGE:5747798 5', mRNA sequence [BM918748]			Hs.571620		80.3005	14.3466	6.10381	3.69747	132.447	73.4872	75.8046	76.5845	43.1796	16.3925	12.8264	26.201	11.3132	5	7.0252	5.91324	6.1301	6.1676	5.2829	4.00796	4.02077	4.52102	3.56742	2.3702
A_24_P82749	0.00166388	2.18849	up	NM_001774	chr19:49843508-49843567	CD37	Homo sapiens CD37 molecule (CD37), transcript variant 1, mRNA [NM_001774]	GO:0016020|GO:0002639|GO:0002920|GO:0016021	NM_001774	Hs.166556	951	3185.91	1310.74	11.5164	10.3865	2643.69	5385.8	2971.19	2805.63	2123.23	1173.88	957.898	2002.04	1330.65	1089.26	11.3896	12.4198	11.3708	11.3032	11.0987	10.1525	10.301	10.5936	10.42	10.4652
A_33_P3271651	7.15233e-05	3.51856	up	NM_002121	chr6:33052784-33052843	HLA-DPB1	Homo sapiens major histocompatibility complex, class II, DP beta 1 (HLA-DPB1), mRNA [NM_002121]	GO:0050852|GO:0005794|GO:0005886|GO:0005783|GO:0002504|GO:0031295|GO:0019221|GO:0042613|GO:0005765|GO:0006955|GO:0016020|GO:0019882|GO:0005789|GO:0016021|GO:0010008|GO:0060333|GO:0005768	NM_002121	Hs.485130	3115	5166.42	1499.66	12.2942	10.4792	5713.4	5426.96	5487.19	5401.79	3802.75	1975.96	1130.1	2377.43	1400.52	614.274	12.5027	12.429	12.2886	12.282	11.9686	10.88	10.54	10.8432	10.5003	9.63256
A_23_P379746	1.44455e-07	5.28474	up	NM_144973	chr12:31605000-31604941	DENND5B	Homo sapiens DENN/MADD domain containing 5B (DENND5B), mRNA [NM_144973]	GO:0016020|GO:0016021	NM_144973	Hs.118166	160518	212.354	35.453	7.60108	5.19925	208.36	201.438	224.546	228.713	198.712	33.5997	24.2263	57.1241	33.9022	28.4125	7.71542	7.40862	7.64443	7.69724	7.53971	5.02162	4.8998	5.6578	5.17851	5.23853
A_24_P348861	0.000567343	14.6672	up	NR_001545	chrY:14803979-14804038	TTTY15	Homo sapiens testis-specific transcript, Y-linked 15 (non-protein coding) (TTTY15), non-coding RNA [NR_001545]		NR_001545	Hs.433656	64595	133.132	17.1064	6.92131	3.04679	143.11	122.792	144.719	140.461	114.577	5	5	65.5319	5	5	7.14741	6.6776	7.02791	7.02291	6.7307	2.32779	2.36941	5.83545	2.33109	2.3702
A_23_P4551	0.00176247	2.4946	up	NM_015559	chr18:42644693-42644752	SETBP1	Homo sapiens SET binding protein 1 (SETBP1), transcript variant 1, mRNA [NM_015559]	GO:0005634|GO:0003677	NM_015559	Hs.435458	26040	1205.53	455.171	10.0978	8.77904	1645.5	1116.15	1251.4	1270.42	744.167	540.865	324.302	798.498	409.719	202.471	10.7067	9.9998	10.1058	10.1482	9.52867	9.07403	8.72569	9.32259	8.73683	8.03603
A_33_P3325404	6.96987e-05	2.04587	up	NM_206922	chr6:43274040-43273981	CRIP3	Homo sapiens cysteine-rich protein 3 (CRIP3), mRNA [NM_206922]	GO:0005737|GO:0008270|GO:0046872	NM_206922	Hs.653165	401262	34.5977	14.281	4.96708	3.93437	40.4123	34.5571	35.5626	35.3615	27.0948	15.1579	13.1403	17.6579	12.207	13.2419	5.24456	4.80809	5.07749	5.10172	4.60356	3.88365	4.05206	3.93655	3.68037	4.11922
A_23_P366453	7.60983e-07	7.34292	up	NM_152688	chr6:62390352-62390293	KHDRBS2	Homo sapiens KH domain containing, RNA binding, signal transduction associated 2 (KHDRBS2), mRNA [NM_152688]	GO:0005515|GO:0008266|GO:0017124|GO:0006355|GO:0046982|GO:0003723|GO:0008143|GO:0005634|GO:0042169	NM_152688	Hs.519794	202559	295.435	36.9049	8.07209	5.19574	303.157	261.179	329.514	333.863	249.465	46.0824	24.9482	62.1554	30.8028	20.5355	8.26415	7.79421	8.18781	8.234	7.88028	5.4821	4.93906	5.76446	5.03087	4.76219
A_24_P252945	1.65758e-05	4.00233	up	NM_032966	chr11:118766856-118766915	CXCR5	Homo sapiens chemokine (C-X-C motif) receptor 5 (CXCR5), transcript variant 2, mRNA [NM_032966]	GO:0042113|GO:0007186|GO:0005886|GO:0016494|GO:0005887|GO:0004930|GO:0006928|GO:0004872|GO:0004871	NM_032966	Hs.113916	643	1696.08	378.331	10.6039	8.60306	2307.32	1518.27	1811.25	1746.85	1096.7	478.269	307.031	505.455	386.109	214.792	11.2012	10.4698	10.6411	10.6065	10.1008	8.9046	8.64984	8.67341	8.66207	8.12539
A_24_P366082	0.000178905	2.38415	up	NM_015241	chr22:18270952-18270893	MICAL3	Homo sapiens microtubule associated monoxygenase, calponin and LIM domain containing 3 (MICAL3), transcript variant 1, mRNA [NM_015241]	GO:0005737|GO:0016491|GO:0008270|GO:0005856|GO:0046872	NM_015241	Hs.528024	57553	194.434	67.7305	7.43734	6.18386	265.649	177.67	196.933	197.645	134.272	63.9901	57.9032	87.9016	67.8264	61.0311	8.05968	7.21367	7.45633	7.4973	6.95972	5.98495	6.17789	6.24207	6.18721	6.32721
A_33_P3235631	5.68395e-06	5.58494	up	JN111512	chr2:89197243-89197300		immunoglobulin kappa variable 5-2 [Source:HGNC Symbol;Acc:5835] [ENST00000390244]			Hs.650013		40.2924	7.26328	5.20009	2.71855	43.4833	42.4068	39.514	39.6702	36.3875	8.75887	5	12.5575	5	5	5.34885	5.11197	5.22828	5.26629	5.04507	3.07997	2.36941	3.44206	2.33109	2.3702
A_33_P3349651	8.13451e-08	2.57034	up	NM_015055	chr11:9774221-9774280	SWAP70	Homo sapiens SWAP switching B-cell complex 70kDa subunit (SWAP70), mRNA [NM_015055]	GO:0005737|GO:0005886|GO:0045190|GO:0005509|GO:0016444|GO:0005634|GO:0005524|GO:0003677|GO:0030027	NM_015055	Hs.153026	23075	2352.48	854.218	11.1326	9.77068	1987.82	2236.83	2578.95	2599.57	2359.21	917.572	635.117	1223.51	899.886	595.006	10.9907	11.0649	11.1626	11.1868	11.2581	9.81511	9.69388	9.89947	9.85884	9.58607
A_33_P3415052	1.40255e-05	3.22683	up	NM_001172292	chr5:156901670-156901729	NIPAL4	Homo sapiens NIPA-like domain containing 4 (NIPAL4), transcript variant 2, mRNA [NM_001172292]	GO:0015693|GO:0016020|GO:0004872|GO:0016021|GO:0006811	NM_001172292	Hs.4285	348938	66.0119	17.7007	5.8966	4.20648	85.3423	61.5328	69.1478	62.9468	51.09	23.9523	14.6649	21.0301	17.7193	11.1367	6.37187	5.65503	6.00233	5.91652	5.53725	4.53385	4.19734	4.1991	4.24266	3.85947
A_33_P3367471	2.66417e-06	5.07638	up	NM_001029884	chr6:151054898-151054957	PLEKHG1	Homo sapiens pleckstrin homology domain containing, family G (with RhoGef domain) member 1 (PLEKHG1), mRNA [NM_001029884]	GO:0005622|GO:0005085|GO:0035023|GO:0005089	NM_001029884	Hs.189781	57480	61.2296	10.4516	5.79412	3.45032	58.0362	57.7266	67.737	68.2631	54.3851	7.06959	8.39029	14.7948	12.6034	9.39998	5.7863	5.55895	5.97409	6.02725	5.62402	2.76375	3.44617	3.68507	3.73444	3.62218
A_33_P3336587	5.0354e-09	3.31085	up	NM_001243538	chr15:31515097-31515038	LOC283710	Homo sapiens uncharacterized LOC283710 (LOC283710), mRNA [NM_001243538]		NM_001243538	Hs.662851	283710	1174.29	313.987	10.1061	8.37891	1194.74	1105.44	1280.55	1226.08	1064.64	339.98	227.112	413.806	309.185	279.85	10.2614	9.98329	10.1342	10.0925	10.0591	8.40585	8.21339	8.40667	8.36229	8.50636
A_23_P10232	4.5877e-09	4.6996	up	NM_017935	chr4:102995573-102995632	BANK1	Homo sapiens B-cell scaffold protein with ankyrin repeats 1 (BANK1), transcript variant 1, mRNA [NM_017935]	GO:0042113	NM_017935	Hs.480400	55024	4973.89	1001.69	12.2419	10.0094	5396.75	4681.55	5420.01	5342.55	4028.59	1176.16	787.999	1353.7	1008.93	681.644	12.4157	12.208	12.2745	12.2635	12.0479	10.1554	10.0271	10.0471	10.03	9.78739
A_23_P252201	0.00172914	2.11651	up	NM_018456	chr3:121591565-121591624	EAF2	Homo sapiens ELL associated factor 2 (EAF2), mRNA [NM_018456]	GO:0060770|GO:0005515|GO:0030308|GO:0016607|GO:0005730|GO:0006915|GO:0005654|GO:0005634|GO:0006917|GO:0045893	NM_018456	Hs.477325	55840	1893.23	882.924	10.7875	9.70577	2263.17	1778.44	2018.5	2038.19	1367.86	669.472	528.676	1849.6	711.153	655.72	11.1654	10.7133	10.7972	10.8287	10.4326	9.36455	9.4342	10.4799	9.52058	9.72963
A_33_P3687198	0.000153767	4.91594	up	AK094730	chr12:117294035-117293976	LOC283454	Homo sapiens cDNA FLJ37411 fis, clone BRAMY2028682. [AK094730]			Hs.26605	283454	360.635	69.5589	8.328	6.03053	491.475	326.194	376.879	378.59	230.039	75.8416	46.4605	139.075	59.2739	27.143	8.98408	8.1238	8.37102	8.40305	7.75806	6.2378	5.85372	6.89458	5.99016	5.17641
A_24_P357847	6.98541e-07	5.32922	up	XM_003403505	chr2:89384737-89384678		immunoglobulin kappa variable 3-15 [Source:HGNC Symbol;Acc:5816] [ENST00000390252]		XM_003403505	Hs.449621		1114.45	191.887	10.0221	7.60822	1227.87	1090.97	1195.36	1184.99	873.042	155.992	131.998	340.31	169.753	161.381	10.3036	9.96495	10.044	10.0433	9.75488	7.28514	7.40469	8.13886	7.5016	7.71079
A_33_P3399985	1.14554e-06	4.30411	up	AJ272081	chr2:90044286-90044345		immunoglobulin kappa variable 2D-24 (non-functional) [Source:HGNC Symbol;Acc:5797] [ENST00000462693]			Hs.535593		63.8721	13.2961	5.86233	3.75661	61.869	64.9322	67.8795	64.0643	60.6155	17.0859	8.65416	20.7133	11.8898	8.13757	5.87344	5.74046	5.97761	5.94078	5.77935	4.0701	3.49222	4.1765	3.63829	3.40595
A_23_P84596	2.74006e-06	3.16565	up	NM_016459	chr5:138723602-138723543	MZB1	Homo sapiens marginal zone B and B1 cell-specific protein (MZB1), mRNA [NM_016459]	GO:0005515|GO:0005737|GO:0034663|GO:0005783|GO:0006915|GO:0002642	NM_016459	Hs.409563	51237	1577.1	448.807	10.522	8.85953	1881.52	1393.36	1716.32	1720.81	1173.47	432.483	331.351	704.684	442.28	333.236	10.9141	10.3412	10.5659	10.5876	10.2014	8.75873	8.76339	9.15306	8.85469	8.7678
A_24_P194661	4.57065e-06	3.27465	up	XR_108456	chr2:242947571-242947630	FLJ38379	PREDICTED: Homo sapiens hypothetical FLJ38379 (FLJ38379), miscRNA [XR_108456]		XR_108456	Hs.653239	285097	420.837	113.655	8.59805	6.88671	405.602	381.376	467.383	447.753	402.069	90.1459	77.6575	168.975	120.102	111.395	8.70035	8.36781	8.68277	8.64345	8.59589	6.47825	6.60246	7.16618	7.01328	7.17339
A_23_P126706	0.000659903	2.71518	up	NM_004673	chr1:178820318-178820259	ANGPTL1	Homo sapiens angiopoietin-like 1 (ANGPTL1), mRNA [NM_004673]	GO:0007165|GO:0005102|GO:0005576|GO:0007169|GO:0005615	NM_004673	Hs.591474	9068	39.0437	12.9994	5.13674	3.69569	29.0913	40.0609	40.7056	43.7442	41.6166	18.8976	13.2903	16.587	10.8082	5.41378	4.74825	5.02706	5.27454	5.40409	5.22973	4.21183	4.0701	3.84374	3.49558	2.85717
A_33_P3350259	6.36102e-08	2.69901	up	NM_001098524	chr19:17652946-17653005	FAM129C	Homo sapiens family with sequence similarity 129, member C (FAM129C), transcript variant 2, mRNA [NM_001098524]		NM_001098524	Hs.434133	199786	221.731	69.5561	7.664	6.23157	226.866	222.398	227.115	233.296	198.98	74.1778	67.3206	82.6359	64.1991	59.4472	7.83986	7.55066	7.66241	7.726	7.54107	6.20846	6.40003	6.15383	6.11131	6.28422
A_23_P408285	1.43396e-05	2.12851	up	NM_153026	chr12:42853269-42853210	PRICKLE1	Homo sapiens prickle homolog 1 (Drosophila) (PRICKLE1), transcript variant 1, mRNA [NM_153026]	GO:0005515|GO:0031965|GO:0032436|GO:0005634|GO:0006606|GO:0046872|GO:0005829|GO:0005737|GO:0016020|GO:2000691|GO:0031398|GO:0008270|GO:0090090|GO:0045892|GO:0008134	NM_153026	Hs.720221	144165	417.264	175.029	8.58535	7.49551	411.913	412.685	447.031	446.867	367.825	185.576	132.168	281.03	159.644	116.727	8.72914	8.48513	8.61701	8.64013	8.45536	7.54516	7.40667	7.86913	7.41791	7.23866
A_33_P3663974	0.00125757	2.05846	up	NM_001128177	chr3:24164537-24164478	THRB	Homo sapiens thyroid hormone receptor, beta (erythroblastic leukemia viral (v-erb-a) oncogene homolog 2, avian) (THRB), transcript variant 3, mRNA [NM_001128177]	GO:0005515|GO:0034339|GO:0010467|GO:0006355|GO:0003700|GO:0003714|GO:0007605|GO:0008016|GO:0003707|GO:0005634|GO:0000122|GO:0003677|GO:0046872|GO:0006351|GO:0043565|GO:0045944|GO:0008050|GO:0009887|GO:0008270|GO:0004872|GO:0005654|GO:0007621|GO:0019899|GO:0004887	NM_001128177	Hs.187861	7068	41.9462	16.8171	5.19979	4.15822	22.906	49.8966	44.9444	45.2107	46.7734	16.6247	12.9947	23.677	17.2259	13.5631	4.38298	5.35314	5.4063	5.45271	5.40381	4.02695	4.03873	4.37477	4.19876	4.15189
A_23_P42306	0.00120113	2.12332	up	NM_006120	chr6:32916625-32916566	HLA-DMA	Homo sapiens major histocompatibility complex, class II, DM alpha (HLA-DMA), mRNA [NM_006120]	GO:0050852|GO:0016064|GO:0005886|GO:0002504|GO:0005771|GO:0019221|GO:0031295|GO:0042613|GO:0005765|GO:0015031|GO:0045059|GO:0005622|GO:0019886|GO:0006461|GO:0050778|GO:0031902|GO:0051085|GO:0016021|GO:0045582|GO:0060333	NM_006120	Hs.728759	3108	2474.94	1140.28	11.1941	10.1077	2620.15	2410.09	2752.24	2700.71	1891.53	1454.36	898.58	1761.35	1097.66	489.463	11.3793	11.1723	11.2577	11.2422	10.9188	10.464	10.2078	10.4093	10.1489	9.30869
A_24_P289178	0.000219707	2.47263	up	NM_206967	chr16:85741285-85741226	C16orf74	Homo sapiens chromosome 16 open reading frame 74 (C16orf74), mRNA [NM_206967]		NM_206967	Hs.461655	404550	1181.21	437.746	10.0973	8.79123	1371.68	1164.05	1274	1232.89	863.437	580.197	374.605	580.42	435.042	218.467	10.4594	10.0621	10.1269	10.1	9.73801	9.16385	8.94276	8.87258	8.82833	8.14864
A_33_P3279241	1.14134e-05	2.9066	up	NM_020747	chr5:123979277-123979218	ZNF608	Homo sapiens zinc finger protein 608 (ZNF608), mRNA [NM_020747]	GO:0005622|GO:0008270|GO:0046872	NM_020747	Hs.266616	57507	71.6712	21.1217	6.02444	4.48511	81.9624	76.3167	73.3944	67.3284	59.3542	22.1885	18.5161	27.5959	15.5149	21.7931	6.30824	5.97508	6.08487	6.00977	5.74425	4.42928	4.50946	4.60096	4.03851	4.84734
A_23_P324384	0.000660832	103.523	up	NM_001039567	chrY:22941435-22941494	RPS4Y2	Homo sapiens ribosomal protein S4, Y-linked 2 (RPS4Y2), mRNA [NM_001039567]	GO:0005622|GO:0003735|GO:0005840|GO:0019843|GO:0006412	NM_001039567	Hs.367761	140032	8464.44	650.531	13.0316	6.33776	8351.4	7490.13	9399.01	9516.72	7564.93	30.0794	23.9775	3125.25	24.7325	48.6209	13.0088	12.9148	13.1007	13.1273	13.0062	4.85795	4.88788	11.2272	4.72506	5.99067
A_23_P111361	0.000436313	2.13314	up	NM_173672	chr6:109714104-109714045	PPIL6	Homo sapiens peptidylprolyl isomerase (cyclophilin)-like 6 (PPIL6), transcript variant 1, mRNA [NM_173672]	GO:0006457|GO:0003755|GO:0016853	NM_173672	Hs.32234	285755	31.7338	13.0441	4.8394	3.74643	25.8187	33.0246	33.641	33.6718	32.5127	19.4899	10.406	13.9138	14.2762	7.13441	4.56684	4.73278	4.99337	5.03903	4.865	4.25628	3.74132	3.5972	3.90854	3.22879
A_23_P34644	3.33652e-08	3.77021	up	NM_004001	chr1:161647120-161647289	FCGR2B	Homo sapiens Fc fragment of IgG, low affinity IIb, receptor (CD32) (FCGR2B), transcript variant 1, mRNA [NM_004001]	GO:0005515|GO:0007165|GO:0006955|GO:0005886|GO:0019864|GO:0044419|GO:0050776|GO:0004872|GO:0016021	NM_004001	Hs.654395	2213	564.796	132.119	9.02573	7.11108	492.28	575.144	625.063	608.31	523.18	146.633	104.809	191.612	131.96	85.5787	8.98695	8.99246	9.09447	9.07306	8.9817	7.20704	7.06307	7.34401	7.14019	6.8011
A_23_P136683	9.58615e-07	7.90575	up	NM_001243961	chr6:32628010-32627951	HLA-DQB1	Homo sapiens major histocompatibility complex, class II, DQ beta 1 (HLA-DQB1), transcript variant 2, mRNA [NM_001243961]	GO:0050852|GO:0005794|GO:0005886|GO:0005783|GO:0002504|GO:0019221|GO:0031295|GO:0042613|GO:0005765|GO:0006955|GO:0016020|GO:0005789|GO:0016021|GO:0032395|GO:0010008|GO:0060333|GO:0005768	NM_001243961	Hs.409934	3119	4464.96	555.351	12.082	9.09908	3910.54	4044.26	4999.7	4943.13	4427.15	779.064	471.659	750.152	536.064	239.817	11.9278	11.9797	12.1454	12.1482	12.2088	9.5822	9.27022	9.23205	9.12529	8.28565
A_23_P134601	2.40335e-05	3.00248	up	NM_057168	chr7:120980617-120980676	WNT16	Homo sapiens wingless-type MMTV integration site family, member 16 (WNT16), transcript variant 1, mRNA [NM_057168]	GO:0003408|GO:0009798|GO:0005886|GO:0046330|GO:0005102|GO:0005578|GO:0090403|GO:0014068|GO:0005576|GO:0007275|GO:0007409|GO:0009952|GO:0043616|GO:0005615|GO:0005109|GO:0010628|GO:0060317|GO:0005737|GO:0030216|GO:0060548|GO:0090399|GO:0060070	NM_057168	Hs.272375	51384	17.3766	5	3.93043	2.34427	12.5422	16.0054	24.148	16.7319	17.4554	5	5	5	5	5	3.47512	3.65193	4.53299	4.05968	3.93242	2.32779	2.36941	2.32287	2.33109	2.3702
A_23_P425197	0.0017693	2.93229	up	NM_144701	chr1:67724706-67724765	IL23R	Homo sapiens interleukin 23 receptor (IL23R), mRNA [NM_144701]	GO:2000318|GO:0005886|GO:0032693|GO:0042523|GO:0032735|GO:0032819|GO:0042520|GO:2000330|GO:0042104|GO:0006954|GO:0043382|GO:0002827|GO:0042102|GO:0051135|GO:0032496|GO:0004872|GO:0034341|GO:0032729|GO:0010535|GO:0032740|GO:0072536|GO:0032725|GO:0005143|GO:0042517|GO:0042020|GO:0045672|GO:0042510|GO:0050829|GO:0002230|GO:0001916|GO:0016021|GO:0042019	NM_144701	Hs.677426	149233	29.2003	9.33119	4.69915	3.14712	20.2345	36.3816	27.4751	33.5868	28.3235	14.8736	11.7556	8.34328	6.68348	5	4.20388	4.87591	4.71397	5.03521	4.66677	3.85136	3.89736	2.81026	2.80642	2.3702
A_33_P3254535	0.0007581	2.03377	up	AK124249	chr2:46874449-46874508	LOC100130642	Homo sapiens cDNA FLJ42255 fis, clone TKIDN2009889. [AK124249]			Hs.191330	100130642	27.3509	11.9299	4.63253	3.60838	27.0409	26.589	27.3301	24.523	31.2716	12.0652	10.9404	16.8262	14.1656	5.6519	4.63565	4.4121	4.70676	4.59773	4.81042	3.55207	3.80668	3.86629	3.89845	2.91838
A_24_P367432	4.11275e-05	2.02705	up	XR_133539	chr14:107170110-107170051		immunoglobulin heavy variable 1-69 [Source:HGNC Symbol;Acc:5558] [ENST00000390633]		XR_133539	Hs.704366		217.867	93.6844	7.63238	6.61299	195.899	198.214	240.187	247.425	207.609	84.6386	69.9053	147.175	87.7301	78.9736	7.61786	7.38533	7.7459	7.8123	7.60049	6.39483	6.45721	6.97572	6.55397	6.68325
A_24_P156501	5.51434e-08	6.28683	up	NM_024007	chr5:158126074-158126015	EBF1	Homo sapiens early B-cell factor 1 (EBF1), mRNA [NM_024007]	GO:0003700|GO:0070742|GO:0007275|GO:0005634|GO:0045893|GO:0003677|GO:0046872	NM_024007	Hs.573143	1879	351.621	50.2579	8.33332	5.68098	351.157	341.518	372.182	371.787	321.46	53.5663	37.3231	82.4927	45.763	32.1445	8.48967	8.19203	8.35261	8.37564	8.25664	5.70597	5.52149	6.15138	5.62197	5.40409
A_33_P3331228	0.00012903	2.17143	up	AY505570	chr14:106610383-106610324		immunoglobulin heavy variable 3-15 [Source:HGNC Symbol;Acc:5582] [ENST00000390603]			Hs.719895		595.99	247.178	9.09907	7.98043	656.274	534.484	668.742	649.018	471.434	237.694	156.336	403.135	258.057	180.669	9.41296	8.87809	9.19818	9.17504	8.83108	7.89906	7.65567	8.37636	8.10256	7.86849
A_24_P99090	7.02574e-05	2.03854	up	NM_018204	chr13:53035863-53035922	CKAP2	Homo sapiens cytoskeleton associated protein 2 (CKAP2), transcript variant 1, mRNA [NM_018204]	GO:0007049|GO:0005813|GO:0005737|GO:0000922|GO:0015630|GO:0005874|GO:0006915	NM_018204	Hs.444028	26586	124.621	54.035	6.82262	5.79508	106.598	138.654	135.73	129.296	112.826	55.016	35.2886	87.5518	48.6643	43.6544	6.7098	6.8483	6.94036	6.90513	6.70951	5.74968	5.44336	6.23738	5.71073	5.83426
A_23_P214208	0.000333987	2.77139	up	NM_033181	chr6:88850041-88849982	CNR1	Homo sapiens cannabinoid receptor 1 (brain) (CNR1), transcript variant 2, mRNA [NM_033181]	GO:0002866|GO:0060405|GO:0005886|GO:0031999|GO:0045471|GO:0045776|GO:0007283|GO:0045777|GO:0042220|GO:0045759|GO:0033004|GO:0004949|GO:0043271|GO:0031622|GO:0008144|GO:0032496|GO:0007610|GO:0004872|GO:0007613|GO:0004871|GO:0051966|GO:0005792|GO:0060259|GO:0043065|GO:0007584|GO:0060135|GO:0007568|GO:0006950|GO:0043278|GO:0019233|GO:0019216|GO:0051001|GO:0050796|GO:0007187|GO:0005887|GO:0032228|GO:…	NM_033181	Hs.75110	1268	17.3402	5.46388	3.91192	2.44131	9.34322	19.0831	19.4971	18.3904	20.3872	7.3194	5	5	5	5	3.02486	3.93324	4.23098	4.19128	4.17922	2.81296	2.36941	2.32287	2.33109	2.3702
A_33_P3361272	4.84142e-07	3.29394	up	AK128569	chr11:7448865-7448806		Homo sapiens cDNA FLJ46728 fis, clone TRACH3019142. [AK128569]			Hs.661614		59.2669	15.3595	5.75049	4.03068	54.0131	54.764	64.9266	61.4891	61.1418	17.4355	11.148	20.2261	13.3757	14.6119	5.68115	5.47975	5.91324	5.88695	5.79139	4.09674	3.83049	4.14701	3.82067	4.25851
A_33_P3482534	7.15586e-08	4.76248	up	BC043571	chr20:15873038-15872979	LOC613266	Homo sapiens hypothetical LOC613266, mRNA (cDNA clone IMAGE:5222345). [BC043571]			Hs.309149	613266	95.102	16.8692	6.4246	4.17289	77.8498	120.838	93.8659	95.3149	87.6417	14.9054	13.8425	22.6977	16.5509	16.3497	6.22807	6.65205	6.43046	6.48695	6.32548	3.85641	4.128	4.31295	4.13817	4.42891
A_33_P3221293	1.7558e-06	4.73357	up	NM_004403	chr7:24738673-24738614	DFNA5	Homo sapiens deafness, autosomal dominant 5 (DFNA5), transcript variant 1, mRNA [NM_004403]	GO:0060113|GO:0007605	NM_004403	Hs.520708	1687	32.6382	6.47024	4.87695	2.63402	25.8115	33.0788	34.219	37.2623	32.8196	9.26537	5	7.34926	5.73659	5	4.56557	4.73394	5.02101	5.17963	4.8846	3.17486	2.36941	2.65066	2.60498	2.3702
A_33_P3241521	2.05421e-05	2.59054	up	NM_024007	chr5:158135091-158135032	EBF1	Homo sapiens early B-cell factor 1 (EBF1), mRNA [NM_024007]	GO:0003700|GO:0070742|GO:0007275|GO:0005634|GO:0045893|GO:0003677|GO:0046872	NM_024007	Hs.573143	1879	66.9134	22.668	5.91899	4.54573	72.1127	71.6128	71.9713	66.8636	52.0066	29.4331	14.9649	32.387	20.4723	16.0827	6.1036	5.87371	6.05809	5.99597	5.56357	4.82537	4.22441	4.828	4.44888	4.40201
A_32_P206401	3.5891e-09	2.36604	up	NM_181701	chr9:139098749-139098690	QSOX2	Homo sapiens quiescin Q6 sulfhydryl oxidase 2 (QSOX2), mRNA [NM_181701]	GO:0031965|GO:0005886|GO:0016972|GO:0016491|GO:0045454|GO:0005634|GO:0005576|GO:0016021	NM_181701	Hs.657864	169714	745.553	274.984	9.44247	8.19999	656.799	767.551	820.862	788.405	694.148	275.211	213.361	347.096	292.919	246.334	9.41471	9.43761	9.48954	9.45304	9.41744	8.10876	8.11898	8.16711	8.28068	8.32443
A_33_P3289248	1.05109e-05	4.35648	up	FJ385385	chr14:106552463-106552404		immunoglobulin heavy variable 3-9 [Source:HGNC Symbol;Acc:5628] [ENST00000390600]			Hs.720841		176.545	35.6957	7.31022	5.18706	230.191	168.216	179.135	177.255	127.93	36.4546	29.4015	56.6009	36.1425	19.879	7.86295	7.13342	7.32551	7.33887	6.89035	5.13505	5.17377	5.64427	5.26673	4.71546
A_23_P399001	3.1135e-05	2.6299	up	NM_016463	chr5:139062536-139062595	CXXC5	Homo sapiens CXXC finger protein 5 (CXXC5), mRNA [NM_016463]	GO:0007165|GO:0005737|GO:0008270|GO:0005634|GO:0004871|GO:0043123|GO:0003677|GO:0046872	NM_016463	Hs.189119	51523	6345.63	2394.26	12.6051	11.2101	7071.95	5834.45	7056.62	6933.19	4831.93	2906.15	1875.54	3490.09	2480.27	1219.25	12.7945	12.5377	12.6792	12.6665	12.3475	11.4571	11.2787	11.3755	11.308	10.6312
A_33_P3254335	3.29029e-05	2.3497	up	NM_207406	chr4:42113016-42112957	BEND4	Homo sapiens BEN domain containing 4 (BEND4), transcript variant 1, mRNA [NM_207406]		NM_207406	Hs.120591	389206	240.879	92.0089	7.78261	6.55013	220.079	229.924	259.98	263.608	230.806	106.96	65.2583	146.163	86.7117	54.952	7.79296	7.60195	7.85394	7.89992	7.76427	6.72612	6.35091	6.96499	6.53804	6.17057
A_32_P89352	0.000298816	3.15688	up	NM_080676	chr20:16033184-16033243	MACROD2	Homo sapiens MACRO domain containing 2 (MACROD2), transcript variant 1, mRNA [NM_080676]	GO:0042278|GO:0019213|GO:0005575	NM_080676	Hs.661576	140733	339.362	89.2542	8.19187	6.53338	151.789	346.179	402.509	386.549	409.783	81.8238	66.7963	146.33	79.4415	71.8789	7.23541	8.20743	8.46206	8.43021	8.62427	6.34538	6.38829	6.9668	6.40782	6.55858
A_24_P319647	7.06905e-08	4.24888	up	NM_030764	chr1:157736736-157736677	FCRL2	Homo sapiens Fc receptor-like 2 (FCRL2), mRNA [NM_030764]	GO:0005886|GO:0005070|GO:0007267|GO:0005625|GO:0004872|GO:0016021	NM_030764	Hs.437393	79368	878.47	179.676	9.67728	7.5902	978.778	865.707	922.971	917.511	707.385	213.859	168.426	217.951	158.019	140.124	9.97666	9.62601	9.66421	9.67362	9.44591	7.7509	7.77021	7.52135	7.40561	7.50294
A_24_P144346	1.56013e-06	4.63349	up	XM_002346274	chr16:32063474-32063533		PREDICTED: Homo sapiens hypothetical protein LOC100132941 (LOC100132941), mRNA [XM_002346274]		XM_002346274	Hs.460661		953.891	183.647	9.77843	7.56633	1106	1062.17	992.055	961.37	647.87	180.182	149.522	297.863	171.491	119.177	10.1485	9.9225	9.76835	9.7421	9.31071	7.50294	7.59791	7.95248	7.51277	7.26558
A_24_P165864	0.000667957	2.10891	up	NM_014879	chr3:150930118-150930059	P2RY14	Homo sapiens purinergic receptor P2Y, G-protein coupled, 14 (P2RY14), transcript variant 2, mRNA [NM_014879]	GO:0045029|GO:0006955|GO:0007186|GO:0005886|GO:0045028|GO:0004930|GO:0004872|GO:0016021|GO:0004871	NM_014879	Hs.2465	9934	781.153	338.39	9.49899	8.4225	599.784	747.171	883.199	877.756	797.854	493.824	275.659	413.985	339.341	169.138	9.2686	9.39667	9.5981	9.60604	9.62556	8.94516	8.49798	8.40756	8.48662	7.77517
A_23_P18641	2.86877e-06	2.06951	up	NM_031953	chr4:186283106-186283165	SNX25	Homo sapiens sorting nexin 25 (SNX25), mRNA [NM_031953]	GO:0007154|GO:0016020|GO:0004871|GO:0035091|GO:0015031|GO:0010008|GO:0005768	NM_031953	Hs.369091	83891	465.678	195.322	8.74449	7.6952	417.696	445.871	525.798	504.891	434.136	249.64	157.221	226.59	202.854	140.306	8.75202	8.60185	8.84767	8.81198	8.70895	7.96793	7.66448	7.5817	7.75698	7.50494
A_33_P3331233	7.65992e-06	4.87462	up	AF119797	chr14:107218820-107218761		immunoglobulin heavy variable 3-74 [Source:HGNC Symbol;Acc:5624] [ENST00000424969]			Hs.720346		49.2992	9.28019	5.49058	3.20529	53.9384	51.8847	45.8808	50.133	44.6591	10.5402	9.54037	11.3833	9.9371	5	5.67894	5.4066	5.43831	5.59367	5.33536	3.36216	3.62862	3.29705	3.36841	2.3702
A_23_P433785	4.23451e-06	3.5441	up	NM_002561	chr17:3577019-3576960	P2RX5	Homo sapiens purinergic receptor P2X, ligand-gated ion channel, 5 (P2RX5), transcript variant 1, mRNA [NM_002561]	GO:0035590|GO:0004931|GO:0010524|GO:0005524|GO:0050850|GO:0007399|GO:0007165|GO:0016020|GO:0005887|GO:0006810|GO:0001614|GO:0004872|GO:0005216|GO:0006812|GO:0004888	NM_002561	Hs.12956	5026	1034.83	250.998	9.8994	8.07398	1197.8	1124.3	1087.36	1061.85	702.851	220.122	201.572	308.725	266.72	257.851	10.2652	10.0117	9.90138	9.88238	9.43626	7.79077	8.02892	8.00859	8.15135	8.39025
A_33_P3709317	0.000608793	2.10537	up	NR_002964	chr14:103804201-103804260	SNORA28	Homo sapiens small nucleolar RNA, H/ACA box 28 (SNORA28), small nucleolar RNA [NR_002964]		NR_002964	Hs.658237	677811	777.702	341.538	9.49313	8.41906	588.553	774.393	888.596	862.152	774.815	241.035	223.041	629.996	308.04	305.58	9.24085	9.44962	9.60936	9.57959	9.58624	7.9191	8.18712	8.98908	8.35881	8.64117
A_33_P3259865	4.46995e-06	3.76995	up	NR_033186	chr1:178517965-178518024	C1orf220	Homo sapiens chromosome 1 open reading frame 220 (C1orf220), non-coding RNA [NR_033186]		NR_033186	Hs.668085	400798	159.185	35.8693	7.15994	5.24539	190.943	139.876	177.028	170.885	117.193	49.5942	30.4591	39.84	32.9722	26.481	7.57682	6.86071	7.31048	7.2883	6.76339	5.59317	5.23082	5.12918	5.13388	5.13993
A_23_P77493	6.77489e-06	4.89575	up	NM_006086	chr16:90002437-90002496	TUBB3	Homo sapiens tubulin, beta 3 class III (TUBB3), transcript variant 1, mRNA [NM_006086]	GO:0051258|GO:0005874|GO:0003924|GO:0005525|GO:0005737|GO:0000166|GO:0005198|GO:0006457|GO:0007411|GO:0051084|GO:0005856|GO:0044267|GO:0007018	NM_006086	Hs.511743	10381	1100.44	192.36	9.95007	7.65854	1623.33	967.727	1092.62	1132.5	686.033	230.282	149.03	263.95	183.628	134.911	10.6898	9.78065	9.90796	9.97557	9.39642	7.85761	7.59344	7.7792	7.61233	7.45013
A_23_P217528	0.000228057	3.07146	up	NM_007250	chrX:56311439-56311498	KLF8	Homo sapiens Kruppel-like factor 8 (KLF8), transcript variant 1, mRNA [NM_007250]	GO:0005622|GO:0006355|GO:0008270|GO:0005634|GO:0003677|GO:0046872	NM_007250	Hs.646614	11279	227.026	66.5685	7.68427	6.06535	250.399	230.046	244.626	243.637	166.421	105.294	61.7658	75.614	60.385	29.7839	7.97975	7.60262	7.77265	7.78764	7.27869	6.70414	6.27018	6.03309	6.01713	5.3022
A_23_P386942	0.000584334	2.34292	up	NM_145173	chr19:2714640-2714581	DIRAS1	Homo sapiens DIRAS family, GTP-binding RAS-like 1 (DIRAS1), mRNA [NM_145173]	GO:0007165|GO:0005886|GO:0000166|GO:0007264|GO:0003924|GO:0005525	NM_145173	Hs.172753	148252	644.507	234.632	9.17278	7.94447	949.903	553.342	639.611	663.292	416.388	270.159	192.894	331.267	207.515	171.325	9.93746	8.93599	9.13093	9.2072	8.65231	8.07575	7.95707	8.10344	7.79144	7.79466
A_23_P139500	5.16033e-06	3.29483	up	NM_030762	chr12:26273691-26273632	BHLHE41	Homo sapiens basic helix-loop-helix family, member e41 (BHLHE41), mRNA [NM_030762]	GO:0001102|GO:0006355|GO:0003700|GO:0008283|GO:0003705|GO:0043425|GO:0070888|GO:0005634|GO:0000122|GO:0010832|GO:0000978|GO:0003677|GO:0030154|GO:0001078|GO:0051577|GO:0010944|GO:0007623|GO:0009887	NM_030762	Hs.177841	79365	30.1032	7.83664	4.76289	3.04268	29.9033	38.4193	29.7456	28.624	23.8238	6.83711	5.37554	9.55134	10.7854	6.63383	4.79355	4.95956	4.82831	4.81627	4.41677	2.72218	2.84497	3.02486	3.49222	3.12919
A_23_P160751	1.172e-10	7.29892	up	NM_030764	chr1:157716519-157716460	FCRL2	Homo sapiens Fc receptor-like 2 (FCRL2), mRNA [NM_030764]	GO:0005886|GO:0005070|GO:0007267|GO:0005625|GO:0004872|GO:0016021	NM_030764	Hs.437393	79368	2078.69	251.512	10.9401	8.07244	2228.45	1946.88	2353.51	2168.36	1696.24	267.714	217.51	315.151	254.635	202.551	11.1375	10.8628	11.0221	10.9202	10.758	8.06038	8.14899	8.0358	8.08048	8.03655
A_33_P3294177	0.00286156	2.65847	up	AK124222	chr6:36723389-36723330	LOC100131043	Homo sapiens cDNA FLJ42228 fis, clone THYMU2041252. [AK124222]			Hs.372129	100131043	217.922	72.0486	7.58638	6.17578	319.644	215.341	208.654	212.33	133.64	102.009	77.1507	86.2125	65.8555	29.0157	8.33928	7.50602	7.54086	7.59469	6.95104	6.66059	6.5933	6.21376	6.14616	5.26511
A_33_P3339481	0.000906521	2.15344	up	BC050689	chr6:73834311-73834370	KCNQ5	potassium voltage-gated channel, KQT-like subfamily, member 5 [Source:HGNC Symbol;Acc:6299] [ENST00000370392]	GO:0005242|GO:0006461|GO:0005244|GO:0005886|GO:0008076|GO:0007268|GO:0016021|GO:0055085|GO:0006813|GO:0006811		Hs.445324	56479	15.0389	6.41558	3.72763	2.62099	10.3008	16.6754	15.5238	17.0748	15.6199	9.46829	5	7.35194	5.25767	5	3.1833	3.71605	3.8961	4.08622	3.75646	3.20444	2.36941	2.65117	2.50971	2.3702
A_23_P74112	0.000771623	3.84769	up	NM_170743	chr1:24480826-24480767	IL28RA	Homo sapiens interleukin 28 receptor, alpha (interferon, lambda receptor) (IL28RA), transcript variant 1, mRNA [NM_170743]	GO:0005515|GO:0008285|GO:0004896|GO:0016020|GO:0032002|GO:0019221|GO:0004872|GO:0016021|GO:0050691	NM_170743	Hs.221375	163702	324.735	74.0333	8.13422	6.19023	485.61	298.06	335.386	343.807	160.814	108.438	57.3094	99.9015	74.796	29.7222	8.96435	7.99433	8.21339	8.27337	7.22568	6.7478	6.16085	6.42431	6.32045	5.29777
A_33_P3217731	3.04921e-06	5.69546	up		chr9:84214882-84214823	TLE1	transducin-like enhancer of split 1 (E(sp1) homolog, Drosophila) [Source:HGNC Symbol;Acc:11837] [ENST00000376484]	GO:0005515|GO:0007165|GO:0005667|GO:0001106|GO:0003682|GO:0030178|GO:0009887|GO:0007275|GO:0005634|GO:0000122|GO:0045892|GO:0008134			7088	51.792	8.58755	5.56237	3.05255	48.4993	51.9759	51.4292	55.1276	51.9279	11.5117	5	13.2633	7.20728	5.95552	5.51952	5.41012	5.59421	5.72676	5.56122	3.48537	2.36941	3.52643	2.90077	2.98079
A_32_P66020	1.2191e-06	2.00451	up	NM_032167	chr16:12142258-12142317	SNX29	Homo sapiens sorting nexin 29 (SNX29), mRNA [NM_032167]	GO:0007154|GO:0035091	NM_032167	Hs.458401	92017	1081.98	484.584	9.9825	8.97924	1093.85	1088.29	1171.5	1176.84	879.434	513.388	363.71	687.905	505.729	352.19	10.135	9.96128	10.013	10.034	9.76912	8.99729	8.89524	9.11693	9.04052	8.84624
A_33_P3422025	0.00279764	3.03879	up	NM_178504	chr3:57454659-57454600	DNAH12	Homo sapiens dynein, axonemal, heavy chain 12 (DNAH12), transcript variant 1, mRNA [NM_178504]	GO:0005929|GO:0005737|GO:0030286|GO:0000166|GO:0005874|GO:0035085|GO:0005856|GO:0003777|GO:0016887|GO:0005524|GO:0007018	NM_178504	Hs.201378	201625	22.9913	6.28313	4.20146	2.59796	13.7537	13.2285	24.8863	16.7343	46.3534	6.23872	5	9.11319	6.06376	5	3.62106	3.36404	4.57319	4.05995	5.38904	2.61864	2.36941	2.95784	2.67369	2.3702
A_23_P250245	1.79637e-06	5.42959	up	NM_001782	chr9:35610744-35610685	CD72	Homo sapiens CD72 molecule (CD72), mRNA [NM_001782]	GO:0005515|GO:0005886|GO:0007411|GO:0005887|GO:0005529|GO:0005102|GO:0007155|GO:0004888	NM_001782	Hs.116481	971	1399.4	222.288	10.3159	7.8751	1966.91	1259.78	1471.88	1418.24	880.19	246.814	171.836	304.757	219.74	168.291	10.9781	10.1855	10.3421	10.303	9.77099	7.95055	7.79737	7.99121	7.86816	7.76822
A_33_P3209651	0.000185583	2.44033	up	NM_020945	chr10:50190940-50190999	WDFY4	Homo sapiens WDFY family member 4 (WDFY4), mRNA [NM_020945]	GO:0016020|GO:0005488|GO:0016021	NM_020945	Hs.287379	57705	5723.04	2365.33	12.4386	11.1516	6990.25	4975.58	6216.59	6280.48	4152.33	2742.97	1594.33	4178.34	2045.28	1265.75	12.7776	12.2972	12.4924	12.5267	12.0994	11.384	11.0429	11.6203	11.0279	10.6828
A_23_P209055	2.07589e-07	5.75081	up	NM_001771	chr19:35837555-35837614	CD22	Homo sapiens CD22 molecule (CD22), transcript variant 1, mRNA [NM_001771]	GO:0005515|GO:0005886|GO:0005887|GO:0005529|GO:0007155|GO:0009897	NM_001771	Hs.579691	933	297.601	45.1774	8.07518	5.55142	310.547	360.534	301.261	301.275	214.387	43.7094	34.9664	70.5459	44.7726	31.8927	8.29944	8.27429	8.06455	8.08822	7.64942	5.40595	5.42927	5.93627	5.59352	5.39208
A_23_P132378	1.95148e-08	2.83408	up	NM_014246	chr22:46757506-46757447	CELSR1	Homo sapiens cadherin, EGF LAG seven-pass G-type receptor 1 (flamingo homolog, Drosophila) (CELSR1), mRNA [NM_014246]	GO:0001736|GO:0005886|GO:0007266|GO:0009952|GO:0042249|GO:0007218|GO:0032956|GO:0046983|GO:0004872|GO:0007626|GO:0004871|GO:0007155|GO:0001942|GO:0007156|GO:0060490|GO:0042472|GO:0004930|GO:0090251|GO:0005509|GO:0005624|GO:0001843|GO:0045176|GO:0007275|GO:0007417|GO:0007186|GO:0005887|GO:0060489|GO:0060488|GO:0016021|GO:0048105|GO:0001764|GO:0004888	NM_014246	Hs.252387	9620	140.333	42.2202	6.99503	5.49215	129.253	151.462	149.13	148.359	123.462	50.8387	34.0854	47.6609	44.9127	33.6032	6.99336	6.97914	7.06463	7.10011	6.83788	5.63004	5.39046	5.38594	5.59695	5.45734
A_24_P276576	6.7454e-09	6.25534	up	NM_032738	chr1:161683383-161683442	FCRLA	Homo sapiens Fc receptor-like A (FCRLA), transcript variant 2, mRNA [NM_032738]	GO:0005737|GO:0005576|GO:0004872|GO:0030154	NM_032738	Hs.266331	84824	929.922	132.068	9.76537	7.12028	777.675	943.496	993.249	1027.93	907.261	119.193	93.4251	183.43	137.579	126.712	9.65654	9.74424	9.76998	9.83986	9.81622	6.88115	6.88115	7.28089	7.20612	7.35208
A_23_P136504	0.000547502	2.48111	up	NM_030631	chr14:37149829-37149770	SLC25A21	Homo sapiens solute carrier family 25 (mitochondrial oxodicarboxylate carrier), member 21 (SLC25A21), nuclear gene encoding mitochondrial protein, transcript variant 1, mRNA [NM_030631]	GO:0005739|GO:0034641|GO:0016020|GO:0005488|GO:0005743|GO:0016021|GO:0006554|GO:0055085	NM_030631	Hs.730857	89874	14.9902	5.20845	3.6808	2.36982	25.7763	13.2712	12.315	12.6767	10.9118	5	5	6.04224	5	5	4.56329	3.37021	3.58106	3.68307	3.20639	2.32779	2.36941	2.45059	2.33109	2.3702
A_33_P3234277	0.00016828	2.11554	up	NM_001242524	chr6:33036945-33036886	HLA-DPA1	Homo sapiens major histocompatibility complex, class II, DP alpha 1 (HLA-DPA1), transcript variant 2, mRNA [NM_001242524]	GO:0050852|GO:0005794|GO:0005886|GO:0005783|GO:0002504|GO:0019221|GO:0031295|GO:0042613|GO:0005765|GO:0006955|GO:0071346|GO:0005887|GO:0005789|GO:0032395|GO:0010008|GO:0060333|GO:0005768	NM_001242524	Hs.347270	3113	3843.83	1734.92	11.8453	10.7643	3913.05	4621.05	3884.95	3910.99	2889.11	2182.7	1439.67	2457.15	1613.7	981.364	11.9286	12.1852	11.7685	11.795	11.5491	11.0377	10.8913	10.8872	10.6946	10.3104
A_24_P16004	0.00044476	2.11448	up		chr2:90109013-90109072		immunoglobulin kappa variable 6D-41 (non-functional) [Source:HGNC Symbol;Acc:5838] [ENST00000390271]					45.4207	18.6708	5.36959	4.28928	39.2677	47.6913	44.096	47.1899	48.8585	12.9905	14.5139	28.1763	19.1365	18.537	5.20074	5.28458	5.38396	5.50854	5.47012	3.65325	4.18571	4.63691	4.3521	4.61843
A_24_P64344	4.5165e-09	5.41468	up	NM_013314	chr10:97956745-97956686	BLNK	Homo sapiens B-cell linker (BLNK), transcript variant 1, mRNA [NM_013314]	GO:0035556|GO:0005622|GO:0005737|GO:0006954|GO:0005886|GO:0006959|GO:0005070|GO:0030183|GO:0005068|GO:0007169	NM_013314	Hs.665244	29760	1388.64	230.01	10.3478	7.91089	1449.79	1301.48	1546.04	1501.27	1144.61	255.957	180.373	329.574	222.373	161.774	10.5382	10.2351	10.4104	10.3889	10.1662	7.99519	7.8618	8.09524	7.88742	7.7148
A_32_P157927	1.28152e-06	3.13277	up	S62210	chr2:89185420-89185479		immunoglobulin kappa variable 4-1 [Source:HGNC Symbol;Acc:5834] [ENST00000390243]			Hs.592929		360.239	100.804	8.36741	6.71997	383.269	390.528	362.288	376.044	289.065	89.7799	77.9133	155.256	96.1901	84.8824	8.62103	8.40463	8.31824	8.39523	8.09792	6.47196	6.60745	7.04667	6.68001	6.79377
A_33_P3284883	2.83909e-05	3.06717	up	NM_024761	chr9:27359092-27359033	MOB3B	Homo sapiens MOB kinase activator 3B (MOB3B), mRNA [NM_024761]	GO:0005515|GO:0046872	NM_024761	Hs.369022	79817	20.6873	6.29226	4.20621	2.58931	18.4171	26.581	20.7455	21.7058	15.9871	5	5	9.64842	6.81288	5	4.06659	4.41141	4.3261	4.42985	3.79711	2.32779	2.36941	3.04423	2.8349	2.3702
A_23_P149368	2.00506e-07	6.56317	up	NM_052938	chr1:157765602-157765543	FCRL1	Homo sapiens Fc receptor-like 1 (FCRL1), transcript variant 1, mRNA [NM_052938]	GO:0005886|GO:0004872|GO:0016021	NM_052938	Hs.656112	115350	1303.15	175.961	10.251	7.53662	1433.36	1282.42	1389.99	1394.78	1015.23	142.856	123.89	238.811	177.153	197.095	10.5205	10.2101	10.2576	10.2761	9.99075	7.16791	7.31183	7.64859	7.55839	7.99639
A_24_P165545	0.00272049	2.10142	up	NM_153254	chr1:1120389-1120448	TTLL10	Homo sapiens tubulin tyrosine ligase-like family, member 10 (TTLL10), transcript variant 2, mRNA [NM_153254]	GO:0018094|GO:0031965|GO:0005737|GO:0005886|GO:0004835|GO:0016874|GO:0070735|GO:0005524	NM_153254	Hs.454835	254173	30.0061	12.3885	4.74836	3.677	23.7205	32.6846	26.8403	37.3343	29.4509	7.90414	15.6818	16.5265	12.5546	9.27536	4.43576	4.71657	4.67819	5.18216	4.72913	2.93039	4.28853	3.83825	3.72918	3.59864
A_23_P147245	6.92579e-08	6.13506	up	NM_017784	chr3:31702460-31702401	OSBPL10	Homo sapiens oxysterol binding protein-like 10 (OSBPL10), transcript variant 1, mRNA [NM_017784]	GO:0006869|GO:0006810|GO:0008289	NM_017784	Hs.150122	114884	2522.53	380.532	11.2274	8.61029	2655.76	2378.36	2784.87	2697.97	2095.71	504.387	302.53	503.332	371.366	221.047	11.3957	11.1521	11.2724	11.2409	11.0758	8.97421	8.63379	8.6675	8.60905	8.1669
A_33_P3424754	1.62295e-05	3.51463	up	AY685380	chr22:22712550-22712608		immunoglobulin lambda variable 1-47 [Source:HGNC Symbol;Acc:5880] [ENST00000390294]			Hs.655198		275.055	71.1594	7.97012	6.15675	295.474	301.213	283.782	282.14	212.667	56.3464	50.4905	131.649	65.9541	51.357	8.22473	8.01029	7.97937	7.99639	7.63984	5.78823	5.97299	6.81144	6.14713	6.06395
A_33_P3363245	3.26861e-06	6.63829	up	NM_007224	chr12:57620167-57620226	NXPH4	Homo sapiens neurexophilin 4 (NXPH4), mRNA [NM_007224]	GO:0003674|GO:0007218|GO:0005576	NM_007224	Hs.726346	11247	504.681	63.2198	8.80114	6.07032	733.966	450.635	528.322	519.115	291.365	65.2386	49.0917	85.6921	62.8688	53.2079	9.57244	8.61963	8.85696	8.84926	8.10739	6.01462	5.93259	6.20525	6.08022	6.11893
A_23_P70387	0.000909587	2.80117	up	NM_006789	chr6:41032145-41032204	APOBEC2	Homo sapiens apolipoprotein B mRNA editing enzyme, catalytic polypeptide-like 2 (APOBEC2), mRNA [NM_006789]	GO:0006397|GO:0009972|GO:0016787|GO:0016556|GO:0003723|GO:0080111|GO:0004126|GO:0008270|GO:0046872	NM_006789	Hs.555915	10930	39.5957	11.7193	5.10057	3.61454	64.4182	37.7016	34.8915	37.2486	23.7187	11.7195	6.37765	15.0709	13.95	11.4786	5.93627	4.92882	5.04957	5.17876	4.40943	3.50797	3.06995	3.70969	3.87939	3.90569
A_33_P3401342	1.19472e-07	5.09665	up	BC041075	chr14:96136692-96136751	TCL6	Homo sapiens T-cell leukemia/lymphoma 6, mRNA (cDNA clone MGC:52120 IMAGE:5923478), complete cds. [BC041075]	GO:0008150|GO:0003674|GO:0005575		Hs.510368	27004	31.7945	5.85901	4.84215	2.4926	27.0535	31.2654	36.5546	34.4976	29.6014	6.80714	5	7.48792	5	5	4.63588	4.64702	5.12215	5.07118	4.73451	2.71906	2.36941	2.67322	2.33109	2.3702
A_33_P3214199	6.46253e-05	3.46262	up	NM_018181	chr18:56652368-56652427	ZNF532	Homo sapiens zinc finger protein 532 (ZNF532), mRNA [NM_018181]	GO:0005622|GO:0006355|GO:0008270|GO:0005634|GO:0003677|GO:0046872	NM_018181	Hs.529023	55205	24.8531	7.00715	4.48049	2.68863	20.2893	25.8555	25.0355	30.3206	22.7644	9.09413	5	10.9416	5	5	4.20667	4.37405	4.58074	4.8972	4.34378	3.13877	2.36941	3.23366	2.33109	2.3702
A_33_P3211376	0.0022272	2.12386	up		chr2:015638172-015638113		GB					19.529	8.26899	4.11142	3.02473	12.9306	20.8816	19.1471	19.961	24.7247	11.1473	6.1409	11.5361	7.52064	5	3.52401	4.06053	4.1978	4.30277	4.47196	3.43837	3.02734	3.31628	2.97144	2.3702
A_33_P3281985	1.23095e-05	2.28867	up	NM_001006658	chr1:207663116-207663175	CR2	Homo sapiens complement component (3d/Epstein Barr virus) receptor 2 (CR2), transcript variant 1, mRNA [NM_001006658]	GO:0006955|GO:0005886|GO:0045087|GO:0006958|GO:0004872|GO:0016021|GO:0042803|GO:0002430|GO:0004888|GO:0004875	NM_001006658	Hs.445757	1380	3920.48	1609.03	11.8859	10.6914	4379.3	3510.92	4204.34	4237.7	3270.12	2157.35	1319.52	1794.85	1665.87	1107.59	12.1092	11.7455	11.9059	11.9272	11.7415	11.0197	10.7658	10.4354	10.7468	10.4891
A_33_P3236661	0.000332318	4.02476	up	BC150296	chr13:67798730-67798671	PCDH9	Homo sapiens protocadherin 9, mRNA (cDNA clone MGC:167030 IMAGE:8860363), complete cds. [BC150296]	GO:0005886|GO:0005509|GO:0016021|GO:0007155|GO:0007156		Hs.654709	5101	117.228	27.1723	6.70038	4.69147	167.576	102.792	120.546	118.711	76.5163	35.6916	15.3181	47.1546	25.8584	11.8388	7.37903	6.41539	6.77848	6.79569	6.1333	5.10391	4.25079	5.36852	4.78462	3.94953
A_24_P627503	5.92042e-05	2.61453	up	XM_003403831	chr14:106791170-106791111	LOC100653245	immunoglobulin heavy variable 3-30 [Source:HGNC Symbol;Acc:5591] [ENST00000390613]		XM_003403831	Hs.703889	100653245	208.841	67.7337	7.56221	6.17566	275.368	178.534	191.742	195.503	203.057	72.9406	48.2929	84.8206	62.7126	69.9016	8.11985	7.22417	7.41685	7.48111	7.56907	6.18129	5.90932	6.19028	6.07555	6.52185
A_24_P151106	0.00282412	2.01415	up	NM_020828	chr19:57067376-57067435	ZFP28	Homo sapiens zinc finger protein 28 homolog (mouse) (ZFP28), mRNA [NM_020828]	GO:0005622|GO:0006355|GO:0008270|GO:0005634|GO:0003677|GO:0046872	NM_020828	Hs.14794	140612	27.8324	12.1825	4.64159	3.63141	20.2058	33.1255	28.8603	28.6998	28.2705	21.8629	8.93229	10.4876	10.1781	9.45188	4.20281	4.73772	4.78218	4.82107	4.66415	4.40982	3.54093	3.1699	3.40331	3.63311
A_23_P253321	4.43935e-06	4.34508	up	NM_006228	chr8:28200772-28200831	PNOC	Homo sapiens prepronociceptin (PNOC), mRNA [NM_006228]	GO:0007165|GO:0007218|GO:0001515|GO:0007268|GO:0005576|GO:0005184|GO:0007600	NM_006228	Hs.88218	5368	1887.08	385.665	10.7616	8.6422	2595.03	1653.29	1955.69	1960.66	1270.74	448.594	317.931	534.534	388.274	238.99	11.3643	10.5965	10.7503	10.7714	10.3255	8.81198	8.69784	8.74969	8.6708	8.28068
A_33_P3265803	3.83019e-05	2.96281	up	NM_001002035	chr11:71548549-71548608	DEFB108B	Homo sapiens defensin, beta 108B (DEFB108B), mRNA [NM_001002035]	GO:0005576|GO:0042742	NM_001002035	Hs.555032	245911	395.848	113.361	8.48731	6.92034	516.819	419.423	367.264	378.521	297.213	96.0947	92.0726	141.826	114.923	121.888	9.05018	8.50878	8.33738	8.40274	8.13745	6.56806	6.86129	6.92513	6.94991	7.29731
A_23_P18017	0.000110654	2.80457	up	NM_001870	chr3:148614465-148614524	CPA3	Homo sapiens carboxypeptidase A3 (mast cell) (CPA3), mRNA [NM_001870]	GO:0030133|GO:0006508|GO:0008270|GO:0008233|GO:0031410|GO:0030141|GO:0046872|GO:0008237|GO:0004181	NM_001870	Hs.646	1359	976.891	302.797	9.79218	8.3044	1406.91	886.205	972.376	965.642	653.318	331.686	269.118	440.107	274.817	198.258	10.493	9.65917	9.73673	9.74848	9.32354	8.37299	8.46742	8.48421	8.19145	8.00591
A_23_P321984	4.87709e-06	3.20491	up	NM_172004	chr12:9875386-9875327	CLECL1	Homo sapiens C-type lectin-like 1 (CLECL1), mRNA [NM_172004]	GO:0005886|GO:0005488|GO:0005529|GO:0016021	NM_172004	Hs.560087	160365	218.642	60.8638	7.64114	5.96086	202.48	208.962	236.616	238.313	206.837	71.3486	50.0047	92.3098	57.5607	33.0952	7.66625	7.46283	7.72417	7.75751	7.59494	6.14695	5.96006	6.31184	5.94817	5.43728
A_23_P216935	1.42591e-07	3.35597	up	NR_026677	chr9:125872202-125872143	MIR600HG	Homo sapiens MIR600 host gene (non-protein coding) (MIR600HG), non-coding RNA [NR_026677]		NR_026677	Hs.708072	81571	528.623	135.459	8.92368	7.17695	552.755	476.163	573.453	578.393	462.349	138.176	99.6137	165.796	150.733	122.975	9.14462	8.70054	8.96811	9.00544	8.79968	7.11831	6.97998	7.13823	7.33746	7.31077
A_33_P3279861	7.24893e-06	3.29543	up	AF194718	chr22:23063581-23241800		Homo sapiens clone 1120 immunoglobulin lambda light chain variable region mRNA, partial cds. [AF194718]			Hs.728758		309.602	83.758	8.14032	6.41985	332.199	314.527	327.887	332.869	240.528	76.5459	57.4926	144.965	76.1102	63.6759	8.39805	8.07388	8.17972	8.22954	7.82042	6.24944	6.16715	6.95378	6.34538	6.38351
A_33_P3213962	1.64141e-07	3.00862	up	NM_001004297	chr10:45798161-45798102	OR13A1	Homo sapiens olfactory receptor, family 13, subfamily A, member 1 (OR13A1), mRNA [NM_001004297]	GO:0004984|GO:0005886|GO:0004930|GO:0004872|GO:0016021|GO:0004871|GO:0050896	NM_001004297	Hs.532435	79290	291.549	84.951	8.0642	6.4751	275.893	282.989	303.965	315.324	279.574	104.146	62.1199	113.702	85.8644	58.9223	8.12208	7.91492	8.07792	8.15278	8.05331	6.69109	6.27887	6.60963	6.52304	6.27288
A_23_P26570	0.00162848	2.42128	up	NM_144676	chr16:69377424-69377365	TMED6	Homo sapiens transmembrane emp24 protein transport domain containing 6 (TMED6), mRNA [NM_144676]	GO:0016020|GO:0005783|GO:0006810|GO:0005789|GO:0016021	NM_144676	Hs.729118	146456	69.2437	25.4902	5.9693	4.69353	63.1867	65.7476	70.9088	80.6449	65.7304	14.9998	15.7256	36.6684	33.0098	27.0476	5.90404	5.75781	6.03783	6.24352	5.9033	3.86504	4.2921	5.00384	5.13573	5.17095
A_33_P3338440	1.0198e-06	2.06218	up	BC029857	chr16:12620411-12620470	SNX29	sorting nexin 29 [Source:HGNC Symbol;Acc:30542] [ENST00000323433]	GO:0007154|GO:0035091		Hs.585745	92017	140.026	58.1171	6.98924	5.94507	117.974	147.295	151.113	152.239	131.51	60.3074	42.9306	77.5274	59.2971	50.523	6.85982	6.93926	7.08633	7.13229	6.9285	5.89019	5.73771	6.06664	5.99094	6.03988
A_33_P3316544	3.55707e-05	2.63791	up	NM_001113523	chr3:122354891-122354950	PARP15	Homo sapiens poly (ADP-ribose) polymerase family, member 15 (PARP15), transcript variant 1, mRNA [NM_001113523]	GO:0006355|GO:0016757|GO:0005634|GO:0003950	NM_001113523	Hs.120250	165631	430.44	146.08	8.62779	7.22839	389.735	467.66	453.566	465.116	376.121	203.648	114.159	188.612	146.855	77.1244	8.64477	8.6744	8.63637	8.69394	8.48945	7.67777	7.1901	7.32219	7.30189	6.65002
A_33_P3318852	2.9821e-09	5.53175	up	NM_198881	chrX:106092793-106092852	TBC1D8B	Homo sapiens TBC1 domain family, member 8B (with GRAM domain) (TBC1D8B), transcript variant 2, mRNA [NM_198881]	GO:0005622|GO:0005509|GO:0005097|GO:0005096	NM_198881	Hs.351798	54885	31.1245	5	4.81201	2.34427	24.6044	33.5629	33.301	30.8345	33.3197	5	5	5	5	5	4.49144	4.75991	4.98062	4.92068	4.9074	2.32779	2.36941	2.32287	2.33109	2.3702
A_33_P3214516	5.1122e-05	2.0296	up	M21784	chr14:22891973-22892032		T cell receptor delta variable 2 [Source:HGNC Symbol;Acc:12263] [ENST00000390469]			Hs.74647		155.601	66.1934	7.14266	6.12147	143.912	183.111	161.08	155.674	134.23	90.8097	59.3366	71.689	67.0654	42.0665	7.15807	7.26597	7.17204	7.15883	6.95841	6.48739	6.21498	5.95768	6.16962	5.77766
A_23_P57417	5.49812e-07	2.12837	up	NM_005940	chr22:24126273-24126332	MMP11	Homo sapiens matrix metallopeptidase 11 (stromelysin 3) (MMP11), mRNA [NM_005940]	GO:0030574|GO:0005509|GO:0006508|GO:0005578|GO:0008270|GO:0008233|GO:0007275|GO:0005576|GO:0004222	NM_005940	Hs.143751	4320	136.502	54.4716	6.96034	5.87059	146.5	147.775	137.775	133.621	116.84	58.1153	51.7874	65.8709	52.0617	44.5225	7.18295	6.94495	6.96303	6.95192	6.75884	5.83841	6.00766	5.84484	5.80253	5.85951
A_24_P204727	5.96396e-05	3.10912	up	Z18824	chr14:106993989-106993930		immunoglobulin heavy variable 3-48 [Source:HGNC Symbol;Acc:5606] [ENST00000390624]			Hs.703936		225.626	67.6047	7.69068	6.05418	243.269	233.825	227.966	222.139	200.928	57.3596	43.1774	133.925	52.3573	51.2041	7.94142	7.63041	7.66848	7.65842	7.5547	5.81694	5.74254	6.83818	5.81262	6.06062
A_23_P376060	0.00214717	2.13636	up	NM_012481	chr17:37921970-37921911	IKZF3	Homo sapiens IKAROS family zinc finger 3 (Aiolos) (IKZF3), transcript variant 1, mRNA [NM_012481]	GO:0005622|GO:0005515|GO:0042113|GO:0005737|GO:0003700|GO:0046982|GO:0006357|GO:0008270|GO:0007498|GO:0005634|GO:0003677|GO:0046872	NM_012481	Hs.444388	22806	752.104	330.106	9.45504	8.35988	742.681	789.652	751.55	814.677	661.959	508.782	280.936	380.97	339.614	140.23	9.58966	9.48035	9.36711	9.49545	9.34261	8.98556	8.52665	8.29525	8.48779	7.50417
A_33_P3299254	3.88531e-06	3.31321	up	NM_013378	chr22:24094996-24094937	VPREB3	Homo sapiens pre-B lymphocyte 3 (VPREB3), mRNA [NM_013378]	GO:0005783	NM_013378	Hs.136713	29802	5607.5	1559.22	12.3831	10.6549	7737.65	4808.37	5965.49	5709.76	3816.23	1677.84	1181.98	2153.92	1454.76	1327.61	12.9093	12.2514	12.4198	12.3576	11.9776	10.6613	10.605	10.704	10.5532	10.751
A_23_P329835	0.00144143	22.8321	up	NM_007125	chrY:15360641-15360582	UTY	Homo sapiens ubiquitously transcribed tetratricopeptide repeat gene, Y-linked (UTY), transcript variant 3, mRNA [NM_007125]	GO:0005488|GO:0016491|GO:0005634|GO:0016702|GO:0046872|GO:0016568	NM_007125	Hs.115277	7404	245.7	36.0136	7.81009	3.2971	228.92	224.14	268.368	266.477	240.597	5	5	160.068	5	5	7.85457	7.56192	7.89838	7.91492	7.82066	2.32779	2.36941	7.087	2.33109	2.3702
A_33_P3406567	1.37742e-07	6.30088	up	NM_152866	chr11:60238115-60238174	MS4A1	Homo sapiens membrane-spanning 4-domains, subfamily A, member 1 (MS4A1), transcript variant 1, mRNA [NM_152866]	GO:0042113|GO:0006955|GO:0005154|GO:0005886|GO:0005887|GO:0005730|GO:0009897	NM_152866	Hs.712553	931	5874.61	895.759	12.4798	9.82425	7124.27	5652.22	6311.34	6033.58	4251.63	1144.67	693.312	1200.08	910.028	530.705	12.8069	12.4861	12.517	12.4537	12.1353	10.1148	9.83057	9.87864	9.87694	9.42025
A_33_P3423185	0.000268114	2.4877	up	AK024141	chr14:73079235-73079176	DPF3	Homo sapiens cDNA FLJ14079 fis, clone HEMBB1002134, weakly similar to ZINC-FINGER PROTEIN NEURO-D4. [AK024141]	GO:0005622|GO:0008150|GO:0071565|GO:0006355|GO:0008270|GO:0005634|GO:0003676|GO:0046872|GO:0016568|GO:0007399		Hs.162868	8110	141.555	47.0425	6.97668	5.66187	199.461	124.515	146.319	139.567	97.9107	44.6712	39.9157	55.7542	47.5319	47.3392	7.6454	6.69866	7.04137	7.01061	6.48739	5.43484	5.62446	5.62129	5.67668	5.95209
A_33_P3395675	1.26729e-06	3.44942	up	EU937523	chr22:23243336-23243395		immunoglobulin lambda constant 2 (Kern-Oz- marker) [Source:HGNC Symbol;Acc:5856] [ENST00000390323]			Hs.625768		12563.1	3625.28	13.578	11.7916	13689.4	13566.2	13196	12966.5	9397.44	3246.56	2532.2	6534.55	3143.44	2669.64	13.6775	13.7497	13.5811	13.561	13.3206	11.6203	11.7191	12.2597	11.6529	11.7062
A_33_P3514859	0.000172655	2.00638	up	XR_108862	chr8:90729687-90729628	LOC100506342	PREDICTED: Homo sapiens hypothetical LOC100506342 (LOC100506342), miscRNA [XR_108862]		XR_108862	Hs.651324	100506342	229.218	101.779	7.70756	6.70296	241.469	222.492	241.02	256.284	184.824	107.097	71.7137	166.977	94.4133	68.6938	7.936	7.55106	7.75152	7.86144	7.43777	6.72913	6.48921	7.14881	6.65248	6.49519
A_33_P3359219	1.45837e-05	2.52167	up	NM_001102560	chr8:38124845-38124786	PPAPDC1B	Homo sapiens phosphatidic acid phosphatase type 2 domain containing 1B (PPAPDC1B), transcript variant 3, mRNA [NM_001102560]	GO:0005737|GO:0016787|GO:0005886|GO:0046839|GO:0016021|GO:0008195	NM_001102560	Hs.567619	84513	1001.75	342.864	9.85571	8.52133	1185.01	941.207	1072.61	1086.41	723.487	320.095	279.293	429.467	356.005	329.463	10.252	9.74147	9.88207	9.92036	9.48267	8.32572	8.51763	8.45536	8.55383	8.75411
A_24_P173746	6.7253e-09	5.03445	up	NM_152663	chr1:178866870-178871278	RALGPS2	Homo sapiens Ral GEF with PH domain and SH3 binding motif 2 (RALGPS2), mRNA [NM_152663]	GO:0005622|GO:0005085|GO:0005737|GO:0005886|GO:0007264	NM_152663	Hs.632485	55103	628.281	109.743	9.18249	6.85065	487.183	607.359	700.574	698.779	647.508	125.735	86.6938	152.844	104.682	78.7577	8.96946	9.07957	9.26825	9.28518	9.30999	6.96706	6.76772	7.02698	6.811	6.68051
A_23_P374082	3.00489e-05	2.04465	up	NM_033274	chr5:156904534-156904475	ADAM19	Homo sapiens ADAM metallopeptidase domain 19 (ADAM19), mRNA [NM_033274]	GO:0017124|GO:0016020|GO:0006508|GO:0008270|GO:0008233|GO:0016021|GO:0004222|GO:0046872	NM_033274	Hs.483944	8728	2430.78	1081.38	11.1652	10.1334	2889.4	2430.11	2508.53	2555.44	1770.4	1241.71	918.652	1368.91	1094.08	783.54	11.5281	11.183	11.1253	11.1664	10.8233	10.2332	10.2427	10.0657	10.1432	9.98195
A_33_P3273884	0.000355122	3.17771	up	NM_002122	chr6:32609287-32609758	HLA-DQA1	Homo sapiens major histocompatibility complex, class II, DQ alpha 1 (HLA-DQA1), mRNA [NM_002122]	GO:0050852|GO:0005794|GO:0005886|GO:0005783|GO:0002504|GO:0031295|GO:0019221|GO:0042613|GO:0005765|GO:0006955|GO:0016020|GO:0005887|GO:0005789|GO:0016021|GO:0032395|GO:0010008|GO:0060333|GO:0005768	NM_002122	Hs.387679	3117	3340.3	990.589	11.5776	9.90963	4761.11	3557.39	3379.38	3256.45	1747.2	1061.46	723.883	1762.6	880.218	524.78	12.234	11.7666	11.5642	11.5176	10.8057	10.0126	9.89814	10.4104	9.82148	9.40544
A_23_P307382	5.1345e-06	3.55454	up	NM_080552	chr20:37357828-37357887	SLC32A1	Homo sapiens solute carrier family 32 (GABA vesicular transporter), member 1 (SLC32A1), mRNA [NM_080552]	GO:0044306|GO:0043005|GO:0005886|GO:0007568|GO:0044292|GO:0007268|GO:0015495|GO:0060077|GO:0031410|GO:0055085|GO:0007269|GO:0030425|GO:0044316|GO:0051286|GO:0015187|GO:0030672|GO:0061202|GO:0016021|GO:0030659|GO:0006811	NM_080552	Hs.179080	140679	236.548	57.7568	7.74975	5.92009	265.453	230.073	244.661	253.677	188.878	53.957	36.2766	77.7785	64.1326	56.6392	8.05854	7.60289	7.7728	7.84532	7.46923	5.71606	5.48376	6.0722	6.10992	6.21851
A_23_P49448	2.87233e-05	3.05983	up	NM_024306	chr16:74747023-74746964	FA2H	Homo sapiens fatty acid 2-hydroxylase (FA2H), mRNA [NM_024306]	GO:0006665|GO:0005792|GO:0008219|GO:0005783|GO:0046872|GO:0016020|GO:0005789|GO:0006810|GO:0016491|GO:0006633|GO:0016021|GO:0022900|GO:0020037	NM_024306	Hs.461329	79152	37.3073	10.6277	5.07385	3.4604	43.92	29.9029	34.4721	40.573	37.6684	10.18	6.57364	15.3986	13.1847	7.80149	5.36781	4.58125	5.03087	5.30054	5.08878	3.30703	3.11367	3.73775	3.79154	3.35202
A_23_P310931	1.03702e-07	2.78962	up	NM_001841	chr1:24200579-24200520	CNR2	Homo sapiens cannabinoid receptor 2 (macrophage) (CNR2), mRNA [NM_001841]	GO:0005886|GO:0042995|GO:0045759|GO:0033004|GO:0019233|GO:0030425|GO:0004949|GO:0031234|GO:0001975|GO:0006955|GO:0051001|GO:0005887|GO:0007187|GO:0050728|GO:0032496|GO:0043204|GO:0032229|GO:0007610|GO:0004872|GO:0004871|GO:0019717	NM_001841	Hs.73037	1269	633.987	196.326	9.20184	7.72177	647.977	687.856	652.745	646.531	534.825	226.736	154.328	221.521	208.218	170.829	9.39341	9.27126	9.16087	9.16798	9.01567	7.83366	7.63984	7.54761	7.79866	7.78907
A_24_P47988	0.000136875	2.12241	up	NM_025165	chr15:44065408-44065349	ELL3	Homo sapiens elongation factor RNA polymerase II-like 3 (ELL3), mRNA [NM_025165]	GO:0006368|GO:0006355|GO:0032786|GO:0006354|GO:0045944|GO:0005730|GO:0005634|GO:0007283|GO:0008023	NM_025165	Hs.706346	80237	135.378	54.8844	6.93071	5.845	166.338	136.013	141.777	133.839	98.9261	58.3083	45.2172	79.8232	53.057	38.0163	7.36927	6.82653	7.0019	6.95452	6.50131	5.84303	5.81159	6.10704	5.83203	5.63132
A_33_P3310415	0.000274016	5.84233	up	AY358259	chr6:14124629-14124688		Homo sapiens clone DNA175919 FLFF9364 (UNQ9364) mRNA, complete cds. [AY358259]			Hs.689629		48.7835	8.86229	5.4165	2.86995	26.6813	52.6839	53.8718	55.6344	55.0461	5.42344	5	21.8866	7.00146	5	4.61573	5.42567	5.65637	5.74104	5.64369	2.4842	2.36941	4.25714	2.86882	2.3702
A_24_P128308	0.000503761	2.00906	up	FW339972	chr10:3823035-3822976	KLF6	Kruppel-like factor 6 [Source:HGNC Symbol;Acc:2235] [ENST00000469435]	GO:0006355|GO:0003700|GO:0019221|GO:0005634|GO:0003677|GO:0046872|GO:0005622|GO:0005737|GO:0003690|GO:0045944|GO:0030183|GO:0042060|GO:0008270|GO:0045893		Hs.4055	1316	281.326	125.163	7.99279	6.98627	204.087	347.742	296.176	292.582	266.041	150.238	93.6779	204.101	107.298	70.5005	7.68038	8.21536	8.03853	8.04788	7.98182	7.23541	6.88506	7.42824	6.84872	6.53392
A_33_P3725324	0.000339567	43.5661	up	NM_004654	chrY:14971489-14971548	USP9Y	Homo sapiens ubiquitin specific peptidase 9, Y-linked (USP9Y), mRNA [NM_004654]	GO:0006511|GO:0016579|GO:0004843|GO:0070410|GO:0007283|GO:0030509|GO:0005737|GO:0005488|GO:0006508|GO:0007179|GO:0008233|GO:0004221|GO:0008234	NM_004654	Hs.598540	8287	458.526	31.8946	8.70456	3.25942	335.637	438.547	534.66	517.573	466.215	5	5	139.473	5	5	8.4162	8.57825	8.87086	8.8443	8.81319	2.32779	2.36941	6.89862	2.33109	2.3702
A_33_P3303945	0.00294849	2.45004	up	NM_001005175	chr11:5776877-5776936	OR52N4	Homo sapiens olfactory receptor, family 52, subfamily N, member 4 (OR52N4), mRNA [NM_001005175]	GO:0004984|GO:0005886|GO:0004930|GO:0004872|GO:0016021|GO:0004871|GO:0050896	NM_001005175	Hs.553735	390072	17.6088	7.51532	3.98861	2.6958	17.7805	16.4479	19.9296	15.9743	17.9116	5.8089	5	16.7677	5	5	4.01235	3.69523	4.25901	4.00446	3.97198	2.5478	2.36941	3.86052	2.33109	2.3702
A_24_P510357	1.95684e-05	2.54569	up	S76132	chr22:23101631-23101690		immunoglobulin lambda variable 2-14 [Source:HGNC Symbol;Acc:5888] [ENST00000390312]			Hs.625768		379.443	133.053	8.44346	7.09541	372.377	396.08	412.364	400.663	315.732	107.36	92.1755	218.238	137.497	109.993	8.57899	8.42578	8.49681	8.48586	8.22986	6.73156	6.86239	7.52477	7.20548	7.15283
A_33_P3303697	6.34578e-06	2.58248	up	NM_001006658	chr1:207658840-207658899	CR2	Homo sapiens complement component (3d/Epstein Barr virus) receptor 2 (CR2), transcript variant 1, mRNA [NM_001006658]	GO:0006955|GO:0005886|GO:0045087|GO:0006958|GO:0004872|GO:0016021|GO:0042803|GO:0002430|GO:0004888|GO:0004875	NM_001006658	Hs.445757	1380	1167.61	395.452	10.0931	8.72432	881.68	1243.92	1312.25	1262.62	1137.58	358.963	322.266	435.831	444.031	416.168	9.83719	10.1634	10.17	10.1363	10.1584	8.49115	8.71622	8.47257	8.85935	9.0823
A_33_P3331178	6.56854e-07	4.60606	up		chr14:106621986-106621927		immunoglobulin heavy variable 3-16 (non-functional) [Source:HGNC Symbol;Acc:5583] [ENST00000390604]					560.359	106.956	9.0075	6.80396	678.499	592.029	531.626	576.949	422.693	105.621	77.8676	163.046	97.6889	90.5549	9.4563	9.04184	8.86583	9.00108	8.67243	6.70747	6.60602	7.11435	6.70803	6.88395
A_33_P3416712	7.34062e-06	2.76088	up	NR_036586	chr2:65129049-65128990	LOC400958	Homo sapiens uncharacterized LOC400958 (LOC400958), non-coding RNA [NR_036586]		NR_036586	Hs.591565	400958	180.793	56.1725	7.36291	5.89778	198.79	163.164	194.146	181.399	166.464	60.7738	39.4597	71.7387	50.2754	58.6149	7.64021	7.08411	7.43594	7.37435	7.27993	5.90215	5.60683	5.9591	5.75333	6.26749
A_23_P326319	1.38497e-05	3.28632	up	NM_033201	chr16:15681608-15681667	C16orf45	Homo sapiens chromosome 16 open reading frame 45 (C16orf45), transcript variant 1, mRNA [NM_033201]		NM_033201	Hs.401798	89927	26.1295	7.07996	4.56044	2.84396	26.4635	25.2458	22.493	32.2043	24.2409	7.75052	6.93615	7.66928	8.04387	5	4.60411	4.3395	4.43525	4.9812	4.44215	2.89942	3.18702	2.69888	3.0643	2.3702
A_33_P3335506	0.00173146	4.94561	up	AF343662	chr1:157493673-157493614	FCRL5	Fc receptor-like 5 [Source:HGNC Symbol;Acc:18508] [ENST00000368190]	GO:0005886|GO:0004872|GO:0016021		Hs.415950	83416	334.275	61.7936	8.09984	5.7937	599.944	281.583	333.385	326.042	130.421	69.3321	37.4764	133.131	47.4575	21.5706	9.26996	7.90746	8.204	8.20048	6.91732	6.10272	5.52837	6.83037	5.67428	4.83274
A_23_P116694	1.31271e-06	3.28353	up	NM_001029	chr12:56437923-56437982	RPS26	Homo sapiens ribosomal protein S26 (RPS26), mRNA [NM_001029]	GO:0005515|GO:0010467|GO:0003735|GO:0016070|GO:0016071|GO:0019083|GO:0019058|GO:0015935|GO:0003729|GO:0006415|GO:0006412|GO:0005829|GO:0006414|GO:0005622|GO:0033119|GO:0022627|GO:0031018|GO:0016032|GO:0044267	NM_001029	Hs.567235	6231	48934.3	14867.5	15.5502	13.835	51514.2	46490.2	53186.8	53334.8	40145.7	18125.8	12570.1	19786.4	14618.4	9236.84	15.5951	15.5336	15.6142	15.63	15.3781	14.0743	13.9815	13.908	13.8583	13.3529
A_23_P419213	5.937e-10	3.87491	up	NM_020817	chr3:113683324-113683265	KIAA1407	Homo sapiens KIAA1407 (KIAA1407), mRNA [NM_020817]		NM_020817	Hs.477159	57577	1292.43	296.189	10.2461	8.29191	1160.88	1272.76	1426.87	1430.3	1171.32	326.057	244.492	394.132	306.56	209.705	10.2198	10.1991	10.2952	10.3162	10.2001	8.35037	8.33059	8.34151	8.35099	8.0861
A_24_P315941	0.000209523	2.67799	up	D83692	chr14:107013063-107013004		immunoglobulin heavy variable 3-49 [Source:HGNC Symbol;Acc:5607] [ENST00000390625]			Hs.721647		121.084	41.2543	6.78314	5.36199	118.834	134.469	129.652	123.804	98.659	30.5174	24.6417	74.7998	41.4829	34.8297	6.87363	6.81321	6.88298	6.84872	6.49718	4.88483	4.923	6.01479	5.48059	5.50676
A_33_P3275630	1.4758e-06	3.69867	up	AK125613	chr11:9737619-9737678	LOC100131820	Homo sapiens cDNA FLJ43625 fis, clone SPLEN2024127. [AK125613]			Hs.678904	100131820	155.238	36.1844	7.13258	5.24558	118.407	168.653	165.352	165.843	157.933	30.2263	25.6765	51.5075	39.211	34.3007	6.86881	7.13732	7.21048	7.24582	7.2005	4.86874	4.98191	5.49834	5.39046	5.48843
A_32_P197561	9.98363e-07	5.4159	up	NM_024007	chr5:158124037-158123978	EBF1	Homo sapiens early B-cell factor 1 (EBF1), mRNA [NM_024007]	GO:0003700|GO:0070742|GO:0007275|GO:0005634|GO:0045893|GO:0003677|GO:0046872	NM_024007	Hs.573143	1879	1662.85	286.519	10.621	8.18378	1588.72	1634.82	1707.04	1814.17	1569.5	401.955	227.553	372.964	288.11	142.015	10.6626	10.5785	10.5593	10.6608	10.6437	8.65311	8.2171	8.26453	8.25826	7.52592
A_23_P91764	0.00010548	2.36177	up	NM_052945	chr22:42321231-42321172	TNFRSF13C	Homo sapiens tumor necrosis factor receptor superfamily, member 13C (TNFRSF13C), mRNA [NM_052945]	GO:0001782|GO:0016020|GO:0030890|GO:0045078|GO:0031296|GO:0050776|GO:0042102|GO:0031295|GO:0002636|GO:0004872|GO:0016021|GO:0009897	NM_052945	Hs.344088	115650	311.402	115.541	8.15828	6.91842	364.845	320.41	297.966	307.398	266.392	96.7563	77.9068	159.767	118.372	124.902	8.54692	8.09792	8.04718	8.11632	7.98309	6.5776	6.60715	7.08487	6.99148	7.33099
A_24_P239076	3.98573e-05	2.68003	up	NM_020070	chr22:23915710-23915651	IGLL1	Homo sapiens immunoglobulin lambda-like polypeptide 1 (IGLL1), transcript variant 1, mRNA [NM_020070]	GO:0006955|GO:0016020|GO:0005576	NM_020070	Hs.348935	3543	2815.43	999.644	11.3744	9.95211	3294.42	2994.94	2897.12	2933.38	1957.28	880.646	742.053	1807.82	891.427	676.272	11.6964	11.5106	11.3355	11.3626	10.9666	9.75752	9.93766	10.4468	9.84461	9.77395
A_33_P3215113	5.01504e-06	3.01964	up	NM_012317	chrX:140270000-140269941	LDOC1	Homo sapiens leucine zipper, down-regulated in cancer 1 (LDOC1), mRNA [NM_012317]	GO:0005515|GO:0008285|GO:0005634	NM_012317	Hs.45231	23641	636.054	182.707	9.18951	7.59513	812.766	585.893	637.606	649.391	494.616	187.573	144.902	251.996	192.779	136.285	9.72177	9.0279	9.12441	9.1759	8.89757	7.56102	7.54714	7.71638	7.68471	7.46642
A_23_P169978	5.48101e-06	5.93613	up	NM_020747	chr5:123973545-123973486	ZNF608	Homo sapiens zinc finger protein 608 (ZNF608), mRNA [NM_020747]	GO:0005622|GO:0008270|GO:0046872	NM_020747	Hs.266616	57507	81.0492	12.6517	6.19378	3.62425	86.9054	86.7428	88.7623	80.5832	62.2523	12.0485	8.44529	25.361	10.4041	6.99977	6.39543	6.16891	6.34401	6.24091	5.81963	3.55076	3.45904	4.47421	3.43482	3.20244
A_24_P51375	0.0022699	2.03633	up	AF351612	chr6:159220726-159220667		Homo sapiens UG0651E06 mRNA, complete cds. [AF351612]			Hs.636021		80.2895	34.3926	6.14421	5.11824	50.0804	105.071	86.8525	90.1573	69.2859	37.0472	24.6627	57.3498	33.6891	19.214	5.5658	6.4471	6.31506	6.40739	5.9857	5.15982	4.92433	5.66264	5.16942	4.67498
A_33_P3383970	5.89e-11	4.90745	up	NM_030956	chr4:38774619-38774560	TLR10	Homo sapiens toll-like receptor 10 (TLR10), transcript variant 1, mRNA [NM_030956]	GO:0005622|GO:0007165|GO:0006955|GO:0006954|GO:0016020|GO:0005886|GO:0045087|GO:0002755|GO:0004872|GO:0016021|GO:0004888	NM_030956	Hs.120551	81793	1141.76	206.739	10.0678	7.77282	1038.95	1180.65	1179.53	1211.51	1098.17	240.229	163.591	272.721	204.574	152.579	10.0561	10.0818	10.0227	10.0738	10.1045	7.91522	7.726	7.82707	7.76943	7.62638
A_33_P3336822	1.99779e-05	3.42983	up	U09907	chr22:22735478-22735537		immunoglobulin lambda variable 1-44 [Source:HGNC Symbol;Acc:5879] [ENST00000390297]			Hs.561078		274.99	72.2084	7.96416	6.18602	280.003	336.596	268.96	276.416	212.972	59.9443	46.4494	131.457	63.1647	60.0263	8.14104	8.16958	7.90144	7.9666	7.64212	5.8812	5.85257	6.80941	6.08654	6.30039
A_23_P361654	4.1677e-06	4.8902	up	BC073764	chr2:90139373-90139432		immunoglobulin kappa variable 1D-16 [Source:HGNC Symbol;Acc:5748] [ENST00000492446]			Hs.449621		275.641	50.6819	7.97065	5.68076	309.466	303.88	271.24	283.528	210.092	38.5806	35.7791	90.149	45.8102	43.0904	8.29414	8.02143	7.91397	8.00314	7.62057	5.22181	5.46674	6.27788	5.62423	5.81312
A_24_P170983	6.22377e-05	2.13744	up	NM_194312	chr2:239041849-239041908	ESPNL	Homo sapiens espin-like (ESPNL), mRNA [NM_194312]		NM_194312	Hs.127724	339768	274.397	107.46	7.94769	6.8518	179.049	323.916	285.133	282.194	301.693	99.8249	96.2052	134.517	101.672	105.081	7.48426	8.11136	7.98431	7.99736	8.16117	6.62684	6.93089	6.84569	6.76205	7.09355
A_33_P3359438	0.00336479	2.23918	up		chr7:129782392-129782451							97.3318	36.1376	6.40167	5.23869	153.824	72.7349	101.38	98.1853	60.5342	37.4914	31.6807	54.6855	31.7081	25.1221	7.25824	5.89572	6.54278	6.53392	5.77766	5.18237	5.28585	5.58339	5.07553	5.06633
A_23_P357717	1.31007e-07	5.34718	up	NM_021966	chr14:96176337-96176290	TCL1A	Homo sapiens T-cell leukemia/lymphoma 1A (TCL1A), transcript variant 1, mRNA [NM_021966]	GO:0005515|GO:0005792|GO:0005737|GO:0005783|GO:0007275|GO:0005634	NM_021966	Hs.2484	8115	19483.5	3499.35	14.2062	11.7874	25739.7	18593.6	19866	19702.1	13516	3876.63	2786.42	5006.99	3385.66	2441.07	14.6139	14.2123	14.21	14.1926	13.8023	11.8741	11.8464	11.8855	11.7499	11.5812
A_23_P70095	0.00126099	2.14931	up	NM_001025158	chr5:149792281-149792222	CD74	Homo sapiens CD74 molecule, major histocompatibility complex, class II invariant chain (CD74), transcript variant 3, mRNA [NM_001025158]	GO:0016064|GO:0019221|GO:0043030|GO:0050731|GO:0006886|GO:0005764|GO:0042802|GO:0005622|GO:0001516|GO:0002906|GO:0070374|GO:0005794|GO:0004896|GO:0009986|GO:0006952|GO:0043235|GO:0019955|GO:0090023|GO:0051085|GO:0005789|GO:0002830|GO:0009897|GO:0050998|GO:0042289|GO:0005886|GO:0008283|GO:0005783|GO:0030890|GO:0048146|GO:0000187|GO:0019886|GO:0006955|GO:0001540|GO:0019883|GO:0001961|GO:0045581|GO:…	NM_001025158	Hs.436568	972	2190.83	954.152	10.9905	9.88666	1890.23	3357.91	1996.3	2019.97	1689.75	1138.35	744.339	1509.23	866.052	512.787	10.9192	11.6818	10.7836	10.8161	10.752	10.1069	9.94338	10.2047	9.80165	9.37672
A_24_P50245	7.83542e-05	2.19544	up	NM_006120	chr6:32917477-32917418	HLA-DMA	Homo sapiens major histocompatibility complex, class II, DM alpha (HLA-DMA), mRNA [NM_006120]	GO:0050852|GO:0016064|GO:0005886|GO:0002504|GO:0005771|GO:0019221|GO:0031295|GO:0042613|GO:0005765|GO:0015031|GO:0045059|GO:0005622|GO:0019886|GO:0006461|GO:0050778|GO:0031902|GO:0051085|GO:0016021|GO:0045582|GO:0060333	NM_006120	Hs.728759	3108	3904.25	1734.69	11.8884	10.7539	3578.07	4398.03	4048.76	4040.85	3455.55	2139.86	1430.75	2530.34	1662.22	910.263	11.8087	12.1134	11.839	11.8557	11.8251	11.0073	10.8818	10.9293	10.7428	10.2081
A_33_P3304707	1.19284e-05	3.27579	up	Z46314	chr22:23165574-23165633		immunoglobulin lambda variable 2-8 [Source:HGNC Symbol;Acc:5895] [ENST00000390317]			Hs.625768		996.17	276.722	9.86552	8.15368	826.163	1117.16	1054.76	1051.48	931.279	190.494	198.085	438.144	269.605	287.279	9.74323	10.0015	9.85472	9.86986	9.85831	7.58257	7.99599	8.479	8.16792	8.54291
A_23_P423482	0.000198581	2.44205	up	NM_152450	chr15:59814801-59814860	FAM81A	Homo sapiens family with sequence similarity 81, member A (FAM81A), mRNA [NM_152450]		NM_152450	Hs.531168	145773	48.9859	16.9873	5.46002	4.17193	58.9699	57.1187	47.1962	47.0911	34.5535	17.1985	10.1857	19.7226	20.8456	16.9839	5.81159	5.54431	5.47604	5.50577	4.96241	4.07801	3.71305	4.10332	4.47487	4.49039
A_33_P3211260	0.000197735	2.10914	up	AB209486	chr7:44111049-44111108	DBNL	Homo sapiens mRNA for Drebrin-like protein variant protein. [AB209486]	GO:0005515|GO:0006915|GO:0003779|GO:0007257|GO:0030027|GO:0006921|GO:0005829|GO:0006897|GO:0005622|GO:0005737|GO:0016601|GO:0005856|GO:0008047|GO:0005938			28988	1163.24	505.246	10.0764	8.99976	1395.15	1124.44	1182.91	1252.5	861.213	534.168	377.935	827.706	479.13	307.29	10.4821	10.0123	10.0283	10.1245	9.73486	9.05462	8.95688	9.37197	8.96521	8.65012
A_33_P3365178	0.000127565	2.17871	up		chr2:090520675-090520616							37.7825	14.9316	5.09793	3.97446	45.9893	34.5117	40.7725	34.5103	33.1287	15.9492	10.6294	21.9785	12.1797	13.9212	5.43592	4.80559	5.2774	5.07146	4.89929	3.9642	3.77282	4.26611	3.67686	4.1923
A_32_P356316	1.3808e-05	3.77942	up	NM_002119	chr6:32972029-32971970	HLA-DOA	Homo sapiens major histocompatibility complex, class II, DO alpha (HLA-DOA), mRNA [NM_002119]	GO:0050852|GO:0005886|GO:0002504|GO:0019221|GO:0031295|GO:0042613|GO:0005765|GO:0006955|GO:0016021|GO:0032395|GO:0010008|GO:0005768|GO:0060333	NM_002119	Hs.631991	3111	5546.82	1417.65	12.3862	10.468	7036.37	5225.76	5565.59	6097.85	3808.5	1973.73	1196.01	1764.92	1403.9	749.692	12.7856	12.3827	12.3102	12.4795	11.973	10.8765	10.6231	10.4134	10.5056	9.9214
A_23_P257815	2.20574e-06	3.21907	up	NM_005582	chr5:66478752-66478693	CD180	Homo sapiens CD180 molecule (CD180), mRNA [NM_005582]	GO:0006954|GO:0005886|GO:0045087|GO:0004872|GO:0016021	NM_005582	Hs.87205	4064	332.648	91.5387	8.24914	6.56249	337.82	374.773	348.814	342.132	259.702	88.4856	62.8129	148.341	88.7615	69.2927	8.42918	8.33751	8.26551	8.26819	7.94531	6.45219	6.29581	6.98531	6.56954	6.50962
A_33_P3271635	0.000227721	2.03554	up	NM_002121	chr6:33048489-33048537	HLA-DPB1	Homo sapiens major histocompatibility complex, class II, DP beta 1 (HLA-DPB1), mRNA [NM_002121]	GO:0050852|GO:0005794|GO:0005886|GO:0005783|GO:0002504|GO:0031295|GO:0019221|GO:0042613|GO:0005765|GO:0006955|GO:0016020|GO:0019882|GO:0005789|GO:0016021|GO:0010008|GO:0060333|GO:0005768	NM_002121	Hs.485130	3115	841.678	378.12	9.61897	8.59356	888.529	851.513	895.413	868.971	703.965	502.814	313.013	488.52	381.009	205.244	9.84461	9.6015	9.61926	9.59088	9.43861	8.96922	8.67679	8.62338	8.64375	8.05465
A_33_P3407235	0.000174026	4.46577	up		chrX:073351716-073351775							1212.93	296.915	10.1537	7.99474	1289.87	1088.42	1284.93	1249.15	1152.28	256.711	154.065	751.016	186.621	136.161	10.3713	9.9618	10.1379	10.1203	10.1769	8.00105	7.63674	9.23334	7.63838	7.46421
A_23_P45099	2.67168e-05	3.05065	up	NM_002125	chr6:32485465-32485406	HLA-DRB5	Homo sapiens major histocompatibility complex, class II, DR beta 5 (HLA-DRB5), mRNA [NM_002125]	GO:0050852|GO:0005794|GO:0005886|GO:0005783|GO:0002504|GO:0019221|GO:0031295|GO:0042613|GO:0005765|GO:0006955|GO:0031902|GO:0005789|GO:0016021|GO:0060333|GO:0005768	NM_002125	Hs.534322	3127	11126.1	3639.54	13.396	11.7869	12138.6	12806.5	11454.5	10966.8	8264.23	4596.88	2839.7	5657.48	3295.1	1808.56	13.4943	13.6657	13.3593	13.3157	13.145	12.1076	11.873	12.0564	11.7149	11.1825
A_23_P154875	8.69776e-06	3.38868	up	NM_012105	chr21:42647696-42647755	BACE2	Homo sapiens beta-site APP-cleaving enzyme 2 (BACE2), transcript variant a, mRNA [NM_012105]	GO:0005794|GO:0016486|GO:0016020|GO:0009986|GO:0005783|GO:0006508|GO:0008233|GO:0016021|GO:0006509|GO:0004190|GO:0042985|GO:0005768	NM_012105	Hs.529408	25825	971.35	251.888	9.81191	8.05119	1194.47	953.615	949.445	1036.11	723.111	346.827	210.049	269.186	264.675	168.702	10.2608	9.76037	9.70576	9.85071	9.48187	8.43947	8.09598	7.8077	8.14104	7.77177
A_23_P140190	0.000552092	3.26607	up	NR_026800	chr14:106388126-106388185	KIAA0125	Homo sapiens KIAA0125 (KIAA0125), non-coding RNA [NR_026800]		NR_026800	Hs.649259	9834	766.534	191.231	9.36641	7.65885	1284.03	687.08	718.37	771.99	371.199	182.327	162.431	282.908	174.273	154.215	10.3655	9.26886	9.30355	9.42413	8.46997	7.52045	7.71542	7.87967	7.53625	7.64248
A_33_P3256725	0.00112454	2.11208	up	NM_003558	chr9:71491644-71491703	PIP5K1B	Homo sapiens phosphatidylinositol-4-phosphate 5-kinase, type I, beta (PIP5K1B), transcript variant 2, mRNA [NM_003558]	GO:0005515|GO:0016310|GO:0016020|GO:0000166|GO:0001931|GO:0005524|GO:0016740|GO:0016308|GO:0012505	NM_003558	Hs.534371	8395	154.434	64.8759	7.13604	6.05738	145.18	179.642	155.394	154.187	137.767	43.4807	42.9303	95.3649	70.0561	72.5473	7.17204	7.23589	7.12537	7.14803	6.99886	5.39533	5.73744	6.35719	6.22943	6.56748
A_23_P363203	0.000674648	4.83136	up	NR_028288	chr14:96137739-96137798	TCL6	Homo sapiens T-cell leukemia/lymphoma 6 (non-protein coding) (TCL6), non-coding RNA [NR_028288]	GO:0008150|GO:0003674|GO:0005575	NR_028288	Hs.510368	27004	67.8887	12.6798	5.86332	3.59089	108.028	61.7469	66.0908	69.4587	34.1191	15.0001	5	19.0598	12.6492	11.6897	6.72818	5.65993	5.93888	6.0458	4.94381	3.86531	2.36941	4.05076	3.73826	3.93072
A_33_P3212172	1.23274e-07	5.28763	up	NM_024798	chr15:64449621-64449680	SNX22	Homo sapiens sorting nexin 22 (SNX22), mRNA [NM_024798]	GO:0007154|GO:0016020|GO:0031410|GO:0035091|GO:0015031|GO:0030659|GO:0008289	NM_024798	Hs.708268	79856	1814.94	303.014	10.7235	8.32092	2332.05	1722.6	1835.79	1847.92	1336.34	334.187	236.817	416.935	297.83	229.303	11.2156	10.6566	10.6599	10.6858	10.3998	8.38274	8.27993	8.41736	8.30828	8.21627
A_33_P3626301	0.00224638	2.11215	up	NR_036554	chr7:29781923-29781982	DPY19L2P3	Homo sapiens dpy-19-like 2 pseudogene 3 (C. elegans) (DPY19L2P3), transcript variant 1, non-coding RNA [NR_036554]		NR_036554	Hs.652669	442524	112.61	48.237	6.67705	5.59834	129.513	115.772	117.223	111.738	88.8052	69.367	39.4693	60.9893	50.549	20.8104	6.99584	6.5905	6.73939	6.71232	6.34722	6.1036	5.60701	5.73941	5.76177	4.77991
A_33_P3226154	1.46054e-06	4.77328	up	AY538254	chr2:89156970-89156911		immunoglobulin kappa constant [Source:HGNC Symbol;Acc:5716] [ENST00000390237]			Hs.449621		8029.91	1616.89	12.9227	10.6678	9944.32	8850.22	7727.65	8218.68	5408.67	1257.53	1196.15	2666.59	1558.28	1405.88	13.2491	13.1273	12.82	12.9072	12.5101	10.2485	10.6235	10.9962	10.6501	10.8205
A_23_P312920	2.12286e-07	5.26637	up	NM_006235	chr11:111223063-111223004	POU2AF1	Homo sapiens POU class 2 associating factor 1 (POU2AF1), mRNA [NM_006235]	GO:0003712|GO:0006355|GO:0006366|GO:0006959|GO:0003713|GO:0005634|GO:0003677	NM_006235	Hs.654525	5450	7261.69	1363.04	12.7991	10.4023	8510.86	6921.58	7445.44	7771.26	5659.31	1632.37	1031.57	2099.41	1292.9	758.96	13.0359	12.792	12.7584	12.8288	12.5804	10.6194	10.4118	10.6652	10.3759	9.93918
A_23_P259314	0.000821535	187.563	up	NM_001008	chrY:2722790-2733165	RPS4Y1	Homo sapiens ribosomal protein S4, Y-linked 1 (RPS4Y1), mRNA [NM_001008]	GO:0010467|GO:0003735|GO:0016070|GO:0016071|GO:0019083|GO:0003723|GO:0019058|GO:0007275|GO:0019843|GO:0006415|GO:0006412|GO:0005829|GO:0006414|GO:0005622|GO:0022627|GO:0031018|GO:0005840|GO:0016032|GO:0044267|GO:0005844	NM_001008	Hs.282376	6192	10425.6	776.657	13.3046	5.75338	11517.9	9187.98	11378.4	11237.6	8806.12	16.9654	11.4166	3811.49	17.9901	25.4249	13.421	13.1761	13.3499	13.3558	13.2203	4.05863	3.86375	11.4984	4.26216	5.084
A_33_P3323298	5.76267e-06	3.33474	up	NM_002228	chr1:59246570-59246511	JUN	Homo sapiens jun proto-oncogene (JUN), mRNA [NM_002228]	GO:0005515|GO:0014070|GO:0042542|GO:0000790|GO:0003700|GO:0044212|GO:0003705|GO:0051591|GO:0051403|GO:0042803|GO:0002756|GO:0043524|GO:0043525|GO:0003690|GO:0045657|GO:0002755|GO:0017053|GO:0032496|GO:0007179|GO:0007612|GO:0034130|GO:0009987|GO:0034134|GO:0045740|GO:0007568|GO:0003713|GO:0002224|GO:0043923|GO:0043922|GO:0043392|GO:0001889|GO:0032321|GO:0045087|GO:0007184|GO:0007623|GO:0005654|GO:…	NM_002228	Hs.696684	3725	576.393	158.6	9.0548	7.31723	579.592	589.792	627.429	612.123	473.029	142.372	106.033	292.095	136.719	115.783	9.21794	9.03784	9.10023	9.08273	8.83527	7.16082	7.08054	7.92022	7.19706	7.2275
A_33_P3336760	9.85771e-07	6.52757	up	NM_018849	chr7:87031442-87031383	ABCB4	Homo sapiens ATP-binding cassette, sub-family B (MDR/TAP), member 4 (ABCB4), transcript variant B, mRNA [NM_018849]	GO:0006629|GO:0005886|GO:0042493|GO:0042626|GO:0005624|GO:0051384|GO:0055085|GO:0005524|GO:0046581|GO:0008559|GO:0016324|GO:0000139|GO:0000166|GO:0016787|GO:0005887|GO:0006810|GO:0016021|GO:0016887|GO:0044255	NM_018849	Hs.654403	5244	287.586	39.7255	8.03709	5.33054	339.058	275.776	298.769	285.747	238.579	52.4911	30.8577	58.1898	36.8001	20.2887	8.43573	7.8739	8.04958	8.01633	7.80989	5.67835	5.25155	5.68088	5.29585	4.74607
A_33_P3345643	4.20194e-05	2.0338	up	XM_003403780	chr5:711383-711324		zinc finger, DHHC-type containing 11B [Source:HGNC Symbol;Acc:32962] [ENST00000522356]		XM_003403780	Hs.654874		887.902	382.732	9.69336	8.66918	747.643	1071.07	898.969	950.519	771.315	328.211	310.566	480.304	392.687	401.894	9.59979	9.93681	9.62556	9.72426	9.58037	8.35881	8.66452	8.59913	8.68486	9.03858
A_23_P334955	9.8992e-09	6.72866	up	NM_053279	chr8:11279717-11279658	FAM167A	Homo sapiens family with sequence similarity 167, member A (FAM167A), mRNA [NM_053279]		NM_053279	Hs.124299	83648	39.1203	5.19237	5.1444	2.39408	38.6857	43.0778	40.4415	43.2278	30.1688	5.96184	5	5	5	5	5.17401	5.1332	5.26456	5.38774	4.76248	2.57682	2.36941	2.32287	2.33109	2.3702
A_33_P3331150	1.3194e-05	5.61883	up	L03830	chr14:106667725-106667666		immunoglobulin heavy variable 3-20 [Source:HGNC Symbol;Acc:5585] [ENST00000390606]			Hs.719895		279.688	44.1867	7.96337	5.4731	378.609	292.682	275.099	278.959	173.089	50.5672	34.2519	72.5599	40.8379	22.7166	8.60121	7.9666	7.93394	7.97955	7.33553	5.62106	5.3982	5.97585	5.4575	4.91288
A_32_P30905	1.47262e-05	2.53383	up	NM_020945	chr10:50190868-50190926	WDFY4	Homo sapiens WDFY family member 4 (WDFY4), mRNA [NM_020945]	GO:0016020|GO:0005488|GO:0016021	NM_020945	Hs.287379	57705	10427.7	4123.64	13.3042	11.9629	11954.6	9939.3	11194.7	11084.4	7965.49	4308.59	2877.75	7213.83	3715.32	2502.7	13.4781	13.293	13.3402	13.3288	13.081	12.0221	11.8885	12.409	11.8786	11.6163
A_33_P3291998	1.43623e-07	4.06114	up	AK001106	chr1:178848557-178848616	RALGPS2	Ral GEF with PH domain and SH3 binding motif 2 [Source:HGNC Symbol;Acc:30279] [ENST00000495034]	GO:0005622|GO:0005085|GO:0005737|GO:0005886|GO:0007264			55103	882.746	193.085	9.69411	7.67223	878.455	898.69	925.256	924.545	786.783	246.156	166.264	210.871	215.644	126.488	9.82995	9.67991	9.66684	9.68708	9.60678	7.94618	7.75152	7.47098	7.8427	7.34976
A_24_P942743	0.000710403	23.6264	up	NM_003411	chrY:2849820-2849879	ZFY	Homo sapiens zinc finger protein, Y-linked (ZFY), transcript variant 1, mRNA [NM_003411]	GO:0005622|GO:0006355|GO:0008270|GO:0005634|GO:0003677|GO:0046872	NM_003411	Hs.522845	7544	239.42	26.9308	7.76614	3.20381	201.089	219.991	274.315	259.486	242.219	5	5	114.654	5	5	7.6566	7.53264	7.93139	7.87734	7.83271	2.32779	2.36941	6.62054	2.33109	2.3702
A_33_P3316621	1.41688e-05	6.2203	up	NM_001201	chr4:81978564-81978623	BMP3	Homo sapiens bone morphogenetic protein 3 (BMP3), mRNA [NM_001201]	GO:0051216|GO:0031988|GO:0005102|GO:0007267|GO:0005576|GO:0007275|GO:0005125|GO:0005615|GO:0030154|GO:0001501|GO:0001503|GO:0070700|GO:0045944|GO:0008083|GO:0040007	NM_001201	Hs.387411	651	36.9968	5	4.98126	2.34427	60.9523	32.8103	36.0491	35.4996	19.6729	5	5	5	5	5	5.85098	4.72234	5.10344	5.10832	4.12122	2.32779	2.36941	2.32287	2.33109	2.3702
A_23_P30900	1.01263e-08	6.72388	up	BC008585			Uncharacterized protein [Source:UniProtKB/TrEMBL;Acc:E7ET45] [ENST00000552745]			Hs.387679		1813.33	236.515	10.744	7.99467	1620.84	1822.05	1944.96	1990.57	1688.22	280.439	211.441	221.971	269.955	198.77	10.686	10.7474	10.741	10.7947	10.7508	8.13585	8.10604	7.5517	8.16976	8.01002
A_33_P3211959	0.00011233	3.16367	up	BC022822	chr22:22698027-22698084		immunoglobulin lambda variable 9-49 [Source:HGNC Symbol;Acc:5933] [ENST00000427632]			Hs.449585		24.4125	6.98276	4.44924	2.78764	27.8617	30.8274	21.5259	22.9002	18.9472	5	5	11.7796	6.16036	6.97384	4.68484	4.62418	4.37426	4.50149	4.06142	2.32779	2.36941	3.34947	2.69169	3.19984
A_33_P3290450	5.87424e-05	2.49205	up		chr22:22937295-22937354		immunoglobulin lambda variable 3-32 (non-functional) [Source:HGNC Symbol;Acc:5914] [ENST00000390303]					38.0766	13.0081	5.10755	3.79022	47.5052	32.8244	35.2703	36.3582	38.4248	10.4094	13.2813	16.9971	13.2581	11.0947	5.4899	4.72296	5.06533	5.14552	5.11407	3.34189	4.06873	3.88523	3.80193	3.85333
A_33_P3252534	0.000183313	3.97187	up	NM_005332	chr16:202914-202973	HBZ	Homo sapiens hemoglobin, zeta (HBZ), mRNA [NM_005332]	GO:0043249|GO:0019825|GO:0005833|GO:0006810|GO:0005344|GO:0000122|GO:0046872|GO:0020037|GO:0015671	NM_005332	Hs.585357	3050	512.06	131.904	8.87793	6.88811	469.227	568.225	566.458	551.538	404.85	87.0233	76.1637	320.658	95.5582	80.1194	8.91164	8.9751	8.95595	8.94065	8.60629	6.42844	6.57624	8.06116	6.66986	6.70486
A_33_P3368334	0.00313183	2.15022	up	AK301257	chr1:157646383-157646324	FCRL3	Fc receptor-like 3 [Source:HGNC Symbol;Acc:18506] [ENST00000368186]	GO:0005886|GO:0004872|GO:0016021		Hs.292449	115352	3601.3	1562.13	11.7173	10.6128	5052.48	3275.43	3702.57	3715.39	2260.63	2359.54	1368.35	1581.19	1671.51	830.057	12.3209	11.6458	11.7019	11.7275	11.1904	11.1476	10.8194	10.2761	10.752	10.069
A_33_P3257182	1.53601e-05	3.80287	up	NM_004533	chr19:50967635-50967694	MYBPC2	Homo sapiens myosin binding protein C, fast type (MYBPC2), mRNA [NM_004533]	GO:0032982|GO:0030049|GO:0003779|GO:0008307|GO:0007155|GO:0005829	NM_004533	Hs.85937	4606	77.1459	17.8396	6.11763	4.19054	88.3907	73.4388	83.6457	82.358	57.8964	14.8177	11.772	29.5252	20.0775	13.0058	6.42293	5.91259	6.26687	6.27608	5.70968	3.84525	3.89903	4.69603	4.42052	4.09187
A_33_P3380652	6.86825e-07	3.06065	up	NM_021777	chr8:24193030-24193089	ADAM28	Homo sapiens ADAM metallopeptidase domain 28 (ADAM28), transcript variant 3, mRNA [NM_021777]	GO:0005886|GO:0006508|GO:0008270|GO:0008233|GO:0005576|GO:0016021|GO:0007283|GO:0004222|GO:0046872|GO:0008237	NM_021777	Hs.174030	10863	453.776	132.66	8.71154	7.0977	432.172	451.787	492.894	460.869	431.161	130.399	88.3456	213.8	125.713	105.042	8.79252	8.62469	8.7605	8.68025	8.69973	7.02769	6.79754	7.49243	7.07823	7.0926
A_24_P263786	1.90552e-05	2.55064	up	BC022362	chr2:89976313-89976372		immunoglobulin kappa variable 2D-30 [Source:HGNC Symbol;Acc:5801] [ENST00000474213]			Hs.449621		54.4992	18.5521	5.63196	4.2811	48.3353	60.2595	55.2255	56.5172	52.1586	14.3679	18.6189	27.8518	16.7373	15.1845	5.51534	5.62053	5.6945	5.76285	5.56658	3.80193	4.51682	4.6168	4.15484	4.31512
A_33_P3714341	3.51361e-06	3.29673	up	AB363267			Homo sapiens IGK mRNA for immunoglobulin kappa light chain, partial cds, clone: F010-014L. [AB363267]			Hs.694269		288.919	75.1634	8.03595	6.31492	311.038	342.367	291.95	285.523	213.714	63.6044	70.0454	111.095	68.6889	62.3829	8.30232	8.19526	8.02079	8.01521	7.64617	5.97508	6.46073	6.57778	6.20502	6.35597
A_33_P3259507	0.000104358	2.57468	up	NM_012166	chr9:37510982-37510923	FBXO10	Homo sapiens F-box protein 10 (FBXO10), mRNA [NM_012166]	GO:0004842|GO:0016567|GO:0000151	NM_012166	Hs.709527	26267	869.289	301.561	9.64428	8.27988	1099.88	811.656	891.661	911.115	632.132	375.851	250.243	419.467	291.501	170.744	10.1432	9.52544	9.61493	9.66264	9.27512	8.55003	8.36206	8.42482	8.27464	7.78785
A_23_P27332	5.79912e-05	2.51293	up	NM_003199	chr18:52895486-52895237	TCF4	Homo sapiens transcription factor 4 (TCF4), transcript variant 2, mRNA [NM_003199]	GO:0005515|GO:0005667|GO:0006352|GO:0003700|GO:0006367|GO:0046982|GO:0001093|GO:0070888|GO:0005634|GO:0008022|GO:0000978|GO:0065004|GO:0003677|GO:0030154|GO:0007399|GO:0001087|GO:0001077|GO:0045666|GO:0045944|GO:0045893|GO:0001011	NM_003199	Hs.605153	6925	2408.52	871.558	11.1345	9.80509	3099.36	2396.87	2504.29	2474.64	1567.45	788.276	640.43	1338.48	857.996	732.602	11.6256	11.1622	11.1214	11.1227	10.6404	9.5983	9.71122	10.034	9.79229	9.88961
A_33_P3263955	0.00132274	2.12012	up	NM_001001712	chr9:139634499-139634440	LCN10	Homo sapiens lipocalin 10 (LCN10), mRNA [NM_001001712]	GO:0005488|GO:0006810|GO:0005576	NM_001001712	Hs.98132	414332	14.3771	5.59065	3.62746	2.54331	10.2116	23.2866	10.4405	11.4136	16.5331	7.86848	5	5	5	5.08479	3.16918	4.21733	3.34654	3.55207	3.85216	2.92177	2.36941	2.32287	2.33109	2.77141
A_24_P6517	5.3416e-08	4.58569	up	NM_001029884	chr6:151164222-151164281	PLEKHG1	Homo sapiens pleckstrin homology domain containing, family G (with RhoGef domain) member 1 (PLEKHG1), mRNA [NM_001029884]	GO:0005622|GO:0005085|GO:0035023|GO:0005089	NM_001029884	Hs.189781	57480	327.339	61.7926	8.21534	6.0182	258.649	312.718	381.509	350.137	333.682	58.5735	45.1885	91.3528	62.0722	51.776	8.02227	8.06379	8.38548	8.29689	8.30828	5.84902	5.81068	6.29656	6.05944	6.07531
A_33_P3401990	1.11749e-06	4.99597	up	NM_013378	chr22:24095142-24095083	VPREB3	Homo sapiens pre-B lymphocyte 3 (VPREB3), mRNA [NM_013378]	GO:0005783	NM_013378	Hs.136713	29802	2161.21	392.541	10.9756	8.65487	2743.25	2111.55	2265.79	2244.26	1441.19	352.759	281.815	645.716	382.33	300.084	11.4476	10.9814	10.9692	10.972	10.5079	8.4611	8.53102	9.0216	8.64879	8.61182
A_23_P351168	0.000169854	2.2181	up	NM_145174	chr22:41255827-41255768	DNAJB7	Homo sapiens DnaJ (Hsp40) homolog, subfamily B, member 7 (DNAJB7), mRNA [NM_145174]	GO:0006457|GO:0031072|GO:0051082	NM_145174	Hs.585042	150353	24.2444	9.60122	4.452	3.30268	19.6637	23.7062	24.4229	26.5376	26.8917	13.2079	5.73264	12.6101	10.3147	6.14081	4.16359	4.24677	4.54806	4.70981	4.59179	3.67527	2.93869	3.45224	3.42392	3.02328
A_23_P96658	0.00072857	112.342	up	NR_045128	chrY:21767158-21767217	TXLNG2P	Homo sapiens taxilin gamma 2, pseudogene (TXLNG2P), transcript variant 1, non-coding RNA [NR_045128]		NR_045128	Hs.592254	246126	1483.9	112.169	10.4457	3.63394	1198.05	1468.2	1662.51	1626.65	1464.12	5	5	540.847	5	5	10.2658	10.4176	10.5171	10.4955	10.5324	2.32779	2.36941	8.7712	2.33109	2.3702
A_32_P190951	2.91486e-05	2.54562	up	AY393117	chr14:106967160-106967101		immunoglobulin heavy variable 1-46 [Source:HGNC Symbol;Acc:5554] [ENST00000390622]			Hs.720818		676.734	238.206	9.2867	7.93868	491.096	728.749	761.079	745.619	657.125	295.924	200.19	324.018	240.008	130.892	8.98252	9.35817	9.38316	9.3761	9.33354	8.20743	8.01609	8.07496	7.99541	7.3995
A_33_P3247639	1.05961e-05	4.77742	up	XM_003119591	chr16:33006767-33006826		PREDICTED: Homo sapiens hypothetical protein LOC100508797 (LOC100508797), mRNA [XM_003119591]		XM_003119591	Hs.460661		188.631	35.1778	7.41158	5.15535	227.186	174.981	196.363	203.694	140.928	27.5417	25.0803	62.9811	29.6946	30.5914	7.84239	7.19242	7.45135	7.53772	7.03404	4.7288	4.94767	5.78521	4.97711	5.33796
A_33_P3424217	0.00214769	3.31804	up	NM_001243962		HLA-DQB1	Homo sapiens major histocompatibility complex, class II, DQ beta 1 (HLA-DQB1), transcript variant 3, mRNA [NM_001243962]	GO:0050852|GO:0005794|GO:0005886|GO:0005783|GO:0002504|GO:0019221|GO:0031295|GO:0042613|GO:0005765|GO:0006955|GO:0016020|GO:0005789|GO:0016021|GO:0032395|GO:0010008|GO:0060333|GO:0005768	NM_001243962		3119	2227.07	679.407	11.0223	9.29197	1357.84	2313.83	2394.65	2533.66	2535.34	1172.85	592.129	699.616	733.459	198.987	10.4458	11.1137	11.0514	11.1529	11.3477	10.1508	9.59383	9.13977	9.5633	8.01217
A_23_P373464	1.68136e-05	2.83458	up	NM_002285	chr2:100163726-100163700	AFF3	Homo sapiens AF4/FMR2 family, member 3 (AFF3), transcript variant 1, mRNA [NM_002285]	GO:0006355|GO:0003690|GO:0035116|GO:0005730|GO:0034612|GO:0005634|GO:0003677	NM_002285	Hs.444414	3899	377.525	114.344	8.42139	6.91826	451.739	390.695	383.359	393.77	268.063	144.329	95.3029	140.229	117.017	74.843	8.85668	8.40553	8.39409	8.45722	7.99345	7.18461	6.91407	6.90741	6.97395	6.61125
A_23_P398294	0.000556712	2.05598	up	NM_003959	chr12:123347447-123347506	HIP1R	Homo sapiens huntingtin interacting protein 1 related (HIP1R), mRNA [NM_003959]	GO:0005515|GO:0030665|GO:0048471|GO:0005905|GO:0005737|GO:0016020|GO:0030136|GO:0003779|GO:0031410|GO:0035091|GO:0005856|GO:0006898	NM_003959	Hs.524815	9026	9228.62	4434.65	13.1258	12.0859	11326.8	8537.45	9792.06	9854.36	6632.42	5862.48	3604.75	5930.49	4513.19	2262.34	13.4002	13.085	13.1689	13.1707	12.8041	12.452	12.2179	12.1231	12.156	11.4807
A_33_P3421827	0.000123391	3.70055	up	NM_005332	chr16:204445-204504	HBZ	Homo sapiens hemoglobin, zeta (HBZ), mRNA [NM_005332]	GO:0043249|GO:0019825|GO:0005833|GO:0006810|GO:0005344|GO:0000122|GO:0046872|GO:0020037|GO:0015671	NM_005332	Hs.585357	3050	10891.6	3239.39	13.3705	11.4827	10945.1	10999.3	11711.9	11669.7	9132.04	1993.34	1858.38	7599.98	2325.83	2419.43	13.3675	13.4266	13.3963	13.3984	13.2635	10.897	11.2607	12.4831	11.2057	11.5672
A_23_P21800	1.28534e-07	5.46874	up	XM_003403505	chr2:89442284-89442225		immunoglobulin kappa variable 3-20 [Source:HGNC Symbol;Acc:5817] [ENST00000492167]		XM_003403505	Hs.449621		352.618	57.0513	8.33451	5.88331	349.449	404.428	364.074	365.024	280.114	51.9037	39.6448	90.3697	55.4089	47.9295	8.48293	8.45756	8.32557	8.34932	8.0572	5.65968	5.61324	6.28095	5.89421	5.96845
A_23_P218002	0.002279	3.20258	up	NM_002728	chr11:57156644-57156585	PRG2	Homo sapiens proteoglycan 2, bone marrow (natural killer cell activator, eosinophil granule major basic protein) (PRG2), transcript variant 1, mRNA [NM_002728]	GO:0030133|GO:0006955|GO:0005488|GO:0005730|GO:0005529|GO:0005634|GO:0005576|GO:0031410|GO:0008201|GO:0042742|GO:0043231	NM_002728	Hs.512633	5553	389.219	117.565	8.42829	6.74905	562.056	370.298	379.239	396.876	237.626	63.6814	69.193	271.634	85.2272	98.0904	9.17016	8.31733	8.37812	8.47098	7.80483	5.97682	6.44305	7.82066	6.51193	6.99278
A_33_P3397658	2.38371e-05	3.07264	up		chr5:150033735-150033794	SYNPO	synaptopodin [Source:HGNC Symbol;Acc:30672] [ENST00000394243]	GO:0005515|GO:0001725|GO:0030054|GO:0005886|GO:0051492|GO:0045202|GO:0014069|GO:0003779|GO:0042995|GO:0015629|GO:0005737|GO:0043197|GO:0045211|GO:0032233|GO:0043204|GO:0005923			11346	56.2148	15.4908	5.65046	4.03098	73.7111	45.1986	60.0361	58.3783	43.7502	16.6041	11.5272	21.4941	16.2563	11.5722	6.13988	5.20218	5.80503	5.80465	5.30054	4.02615	3.87326	4.23031	4.10672	3.91846
A_33_P3273474	0.00248643	2.79825	up	NM_001765	chr1:158264458-158264517	CD1C	Homo sapiens CD1c molecule (CD1C), mRNA [NM_001765]	GO:0071723|GO:0006955|GO:0051861|GO:0005886|GO:0019882|GO:0005887|GO:0030884|GO:0030883|GO:0010008|GO:0002286|GO:0005768	NM_001765	Hs.132448	911	275.6	93.7457	7.97459	6.49007	293.664	287.691	290.533	287.018	219.094	170.628	83.9473	79.7563	100.799	33.5977	8.21485	7.93767	8.0137	8.02203	7.68471	7.41666	6.72005	6.10511	6.75172	5.4568
A_23_P343900	1.50141e-06	4.53643	up	AF085654	chr14:107259489-107259430		Homo sapiens clone Sp8 immunoglobulin heavy chain variable region (VH5) mRNA, partial cds. [AF085654]			Hs.81221		171.521	32.2734	7.27017	5.08861	215.581	172.039	176.185	171.708	122.089	34.0052	22.9675	41.5823	37.8715	24.9404	7.76371	7.1668	7.30376	7.29499	6.82158	5.03882	4.8243	5.18701	5.33717	5.05574
A_32_P47988	1.13035e-06	2.10161	up	NM_001221	chr4:114680477-114582871	CAMK2D	Homo sapiens calcium/calmodulin-dependent protein kinase II delta (CAMK2D), transcript variant 3, mRNA [NM_001221]	GO:0005516|GO:0031594|GO:0005886|GO:0008016|GO:0019221|GO:0007268|GO:0005634|GO:0001558|GO:0060048|GO:0005829|GO:0005737|GO:0000082|GO:0046777|GO:0000166|GO:0060314|GO:0006816|GO:0004683|GO:0010613|GO:0060333|GO:0005954|GO:0010881|GO:0030315|GO:0033017|GO:0005524|GO:0030666|GO:0006468|GO:0005654|GO:0060341	NM_001221	Hs.144114	817	1317.01	563.156	10.2692	9.19774	1017.97	1334.99	1490.42	1473.63	1268.03	645.655	441.255	753.448	583.853	391.57	10.0255	10.2791	10.3594	10.3601	10.322	9.31304	9.18392	9.23767	9.25184	9.00226
A_33_P3402565	0.00327574	2.01013	up	NM_004415	chr6:7586052-7586111	DSP	Homo sapiens desmoplakin (DSP), transcript variant 1, mRNA [NM_004415]	GO:0030057|GO:0005515|GO:0030054|GO:0005886|GO:0005624|GO:0006915|GO:0001533|GO:0006921|GO:0005739|GO:0005916|GO:0016323|GO:0016337|GO:0005737|GO:0018149|GO:0008544|GO:0030216|GO:0005198|GO:0042060|GO:0005200|GO:0043588|GO:0030674|GO:0034332	NM_004415	Hs.519873	1832	52.1646	24.6264	5.57064	4.56335	51.8001	54.0911	54.9766	53.0256	46.9296	24.0418	15.9331	50.9988	17.9048	14.2535	5.62106	5.46273	5.68797	5.67304	5.4084	4.54135	4.30927	5.48447	4.2568	4.22485
A_33_P3230444	6.20432e-05	2.22587	up	BC032733	chr14:107282849-107282792		immunoglobulin heavy variable 7-81 (non-functional) [Source:HGNC Symbol;Acc:5669] [ENST00000390639]			Hs.375094		52.4956	20.9522	5.57841	4.42404	47.466	58.8867	51.6612	54.8057	49.6587	27.7561	18.5327	27.2024	19.9806	11.2891	5.48876	5.58663	5.60048	5.7186	5.49759	4.73906	4.51089	4.57666	4.4121	3.8815
A_33_P3408757	0.000725044	2.77139	up		chr1:41849198-41849257		forkhead box O6 [Source:HGNC Symbol;Acc:24814] [ENST00000372591]					265.467	89.7057	7.92528	6.45467	253.052	251.001	279.649	289.149	254.483	136.722	73.5433	117.475	87.369	33.4191	7.99072	7.7337	7.95616	8.03329	7.91254	7.10253	6.52247	6.65185	6.54781	5.4487
A_23_P43337	0.00305338	2.81923	up	NM_144966	chr9:14737466-14737407	FREM1	Homo sapiens FRAS1 related extracellular matrix 1 (FREM1), transcript variant 1, mRNA [NM_144966]	GO:0007154|GO:0007160|GO:0005488|GO:0005529|GO:0007275|GO:0005576|GO:0016021|GO:0007155|GO:0046872|GO:0005604	NM_144966	Hs.50850	158326	19.755	6.33047	4.04194	2.54664	34.0877	21.9597	15.6574	16.809	10.261	5	5	11.6524	5	5	4.99015	4.12696	3.90885	4.06339	3.12034	2.32779	2.36941	3.33468	2.33109	2.3702
A_23_P151166	1.14191e-05	2.05132	up	NM_001040107	chr12:111086806-111086747	HVCN1	Homo sapiens hydrogen voltage-gated channel 1 (HVCN1), transcript variant 1, mRNA [NM_001040107]	GO:0030171|GO:0005244|GO:0016020|GO:0016021|GO:0055085|GO:0010043|GO:0009268|GO:0015992|GO:0006811	NM_001040107	Hs.334637	84329	3407.3	1564.88	11.6695	10.6329	3595.55	3591.96	3627.29	3515.86	2705.82	1925.28	1243.72	2156.58	1509.43	989.377	11.8151	11.7791	11.6672	11.6331	11.4529	10.8496	10.6804	10.7059	10.6057	10.3231
A_33_P3418766	0.000876717	2.02817	up	NM_018181	chr18:56653609-56653668	ZNF532	Homo sapiens zinc finger protein 532 (ZNF532), mRNA [NM_018181]	GO:0005622|GO:0006355|GO:0008270|GO:0005634|GO:0003677|GO:0046872	NM_018181	Hs.529023	55205	143.401	62.6351	7.0257	6.00552	151.658	138.946	152.777	153.345	120.278	91.0671	49.7727	67.6203	71.5626	33.1529	7.23317	6.85082	7.10233	7.14245	6.79973	6.49207	5.95238	5.88176	6.2621	5.4393
A_23_P148629	1.13839e-05	3.4158	up	NM_004681	chrY:22749984-22751421	EIF1AY	Homo sapiens eukaryotic translation initiation factor 1A, Y-linked (EIF1AY), mRNA [NM_004681]	GO:0005515|GO:0005737|GO:0003723|GO:0003743	NM_004681	Hs.461178	9086	13725.7	3985.69	13.6836	11.9114	18840.5	12333.5	13766.7	14004.7	9682.88	3779.48	2699.95	7368.75	3427.09	2653.18	14.1345	13.5875	13.6509	13.6859	13.3593	11.8438	11.8039	12.4402	11.7703	11.6988
A_23_P360804	0.000155223	2.06379	up	NM_020939	chr6:36708629-36708570	CPNE5	Homo sapiens copine V (CPNE5), mRNA [NM_020939]	GO:0043005|GO:0043025	NM_020939	Hs.657869	57699	6497.64	2948.1	12.6307	11.5854	7784.86	5842.95	7038.53	6915.48	4906.36	2812.05	2520.52	3032.11	3254.14	3121.7	12.9162	12.5386	12.674	12.6574	12.3674	11.4144	11.7139	11.1868	11.6935	11.9184
A_33_P3249589	0.000132412	2.32774	up	NM_022893	chr2:60687608-60687549	BCL11A	Homo sapiens B-cell CLL/lymphoma 11A (zinc finger protein) (BCL11A), transcript variant 1, mRNA [NM_022893]	GO:0030097|GO:0032463|GO:0006355|GO:0046982|GO:0016925|GO:0005634|GO:0003676|GO:0048671|GO:0046872|GO:0042803|GO:0048672|GO:0005622|GO:0005737|GO:0030517|GO:0045944|GO:0010976|GO:0050773|GO:0010977|GO:0008270|GO:2000171	NM_022893	Hs.370549	53335	355.465	134.437	8.33908	7.12015	423.781	355.368	357.961	371.949	268.266	175.416	97.1909	181.633	136.285	81.6594	8.76919	8.25184	8.30282	8.37636	7.99519	7.4586	6.94605	7.26918	7.19316	6.73376
A_23_P418234	0.000171817	2.13697	up	NM_015020	chr16:71679219-71679160	PHLPP2	Homo sapiens PH domain and leucine rich repeat protein phosphatase 2 (PHLPP2), mRNA [NM_015020]	GO:0005737|GO:0016787|GO:0016020|GO:0005634|GO:0004721|GO:0046872	NM_015020	Hs.709458	23035	314.988	126.336	8.16009	7.06452	396.883	306.265	317.835	317.048	236.908	161.818	103.477	148.755	131.196	86.4349	8.6708	8.03349	8.13248	8.16201	7.80165	7.33931	7.04479	6.98998	7.13164	6.8169
A_24_P691826	0.00229068	3.82152	up				Q6BEA3_RAT (Q6BEA3) WDNM1 homolog, partial (33%) [THC2682885]					118.418	30.3065	6.74397	4.80982	136.968	119.739	119.661	124.667	91.0555	25.6421	16.1997	26.8499	15.789	67.0518	7.0763	6.63748	6.76967	6.85548	6.3809	4.63478	4.33002	4.55797	4.06632	6.46
A_33_P3289246	2.4173e-07	3.89606	up	XM_003403666	chr14:106552343-106552285		immunoglobulin heavy variable 3-9 [Source:HGNC Symbol;Acc:5628] [ENST00000390600]		XM_003403666	Hs.720841		1120.62	260.409	10.0333	8.07132	1261.36	1127.27	1131.56	1162.71	920.199	295.052	195.652	397.253	236.021	178.065	10.3416	10.016	9.95408	10.0157	9.83931	8.204	7.9784	8.35202	7.97232	7.84988
A_23_P370162	0.000329012	2.36025	up	NM_182969	chr11:74552650-74552591	XRRA1	Homo sapiens X-ray radiation resistance associated 1 (XRRA1), mRNA [NM_182969]	GO:0003674|GO:0005737|GO:0010165|GO:0005634	NM_182969	Hs.730797	143570	302.126	114.651	8.11327	6.87433	294.244	333.925	310.469	310.133	261.856	174.978	102.116	124.421	115.345	56.3962	8.21752	8.15795	8.10322	8.12841	7.95924	7.45309	7.02069	6.72974	6.95452	6.21363
A_23_P329353	0.00180695	5.07109	up	NM_015463	chr2:68520397-68520338	CNRIP1	Homo sapiens cannabinoid receptor interacting protein 1 (CNRIP1), transcript variant CRIP1a, mRNA [NM_015463]		NM_015463	Hs.212885	25927	366.207	87.5863	8.3621	6.0198	484.833	346.738	372.732	376.568	250.161	71.246	40.4847	253.296	52.036	20.8684	8.96257	8.21038	8.35499	8.39674	7.88579	6.14414	5.64794	7.72119	5.80214	4.78359
A_33_P3238215	0.000100818	2.39435	up	NM_014900	chr2:165541428-165541369	COBLL1	Homo sapiens COBL-like 1 (COBLL1), mRNA [NM_014900]		NM_014900	Hs.470457	22837	452.76	159.344	8.6742	7.41457	617.9	380.765	463.963	458.711	342.461	178.098	137.646	201.565	153.546	125.864	9.3143	8.36385	8.6708	8.67403	8.34802	7.48111	7.46998	7.41246	7.36685	7.34244
A_33_P3235876	2.98422e-06	4.30297	up	XM_003403854	chr14:107131119-107131060		immunoglobulin heavy variable 3-66 [Source:HGNC Symbol;Acc:5619] [ENST00000390632]		XM_003403854	Hs.705292		899.464	185.849	9.69481	7.58948	1092.57	960.852	899.543	911.73	632.624	150.694	132.617	289.362	205.634	150.935	10.1336	9.77329	9.6264	9.66396	9.27685	7.23958	7.41176	7.91009	7.77769	7.60828
A_33_P3223964	0.000963006	2.13089	up	AF533986	chr14:106733285-106733226		immunoglobulin heavy variable 1-24 [Source:HGNC Symbol;Acc:5551] [ENST00000390610]			Hs.525652		236.024	99.5528	7.74543	6.65398	184.535	265.835	252.662	252.948	224.141	103.892	70.6995	115.794	154.744	52.6343	7.52957	7.82219	7.81688	7.84213	7.71638	6.68705	6.47069	6.63362	7.3752	6.10332
A_24_P132813	6.04699e-05	2.09436	up	NM_001040103	chr10:98103411-98103352	OPALIN	Homo sapiens oligodendrocytic myelin paranodal and inner loop protein (OPALIN), transcript variant 3, mRNA [NM_001040103]	GO:0005794|GO:0005886|GO:0016021	NM_001040103	Hs.12449	93377	619.034	271.062	9.16693	8.10042	518.639	639.082	652.738	642.51	642.199	330.109	193.876	429.252	237.02	165.056	9.05581	9.16048	9.16048	9.15912	9.29878	8.36498	7.96565	8.45489	7.9773	7.73928
A_33_P3301075	7.48055e-07	4.14876	up	XM_003403831	chr14:106815814-106815755		immunoglobulin heavy variable 3-33 [Source:HGNC Symbol;Acc:5596] [ENST00000390615]		XM_003403831	Hs.703889		1227.5	266.229	10.1603	8.10758	1413.95	1313.25	1257.42	1239.04	913.828	229.498	193.648	427.341	264.117	216.54	10.5021	10.2516	10.1104	10.1098	9.82745	7.85109	7.96479	8.44779	8.13904	8.13517
A_33_P3236734	6.49215e-06	3.01853	up	NM_001204118	chr19:14721892-14721951	CLEC17A	Homo sapiens C-type lectin domain family 17, member A (CLEC17A), transcript variant 1, mRNA [NM_001204118]	GO:0016020|GO:0009986|GO:0005488|GO:0005529|GO:0004872|GO:0042806|GO:0016021|GO:0005537|GO:0046872	NM_001204118	Hs.567933	388512	361.425	101.576	8.35178	6.75793	464.25	336.512	374.126	366.401	265.834	107.239	84.4752	133.648	99.4899	83.0273	8.89403	8.16921	8.3593	8.35542	7.98094	6.7307	6.73232	6.83488	6.73214	6.75962
A_33_P3264974	0.000208775	2.20465	up	AK127623	chr4:27209210-27209151		Homo sapiens cDNA FLJ45721 fis, clone HCASM2007773. [AK127623]			Hs.429441		381.264	157.452	8.4472	7.30665	307.697	375.294	399.151	397.302	426.873	183.028	112.833	263.753	141.472	86.174	8.28386	8.34015	8.45104	8.4733	8.68767	7.52653	7.17168	7.77795	7.2463	6.8108
A_33_P3365760	2.61026e-07	2.60349	up	NM_012108	chr4:68472036-68472095	STAP1	Homo sapiens signal transducing adaptor family member 1 (STAP1), mRNA [NM_012108]	GO:0005622|GO:0007165|GO:0005737|GO:0006944|GO:0005070|GO:0005730|GO:0005634|GO:0007169|GO:0006886|GO:0043231	NM_012108	Hs.435579	26228	803.684	272.791	9.54718	8.16673	852.808	810.895	874.848	834.865	645.003	295.231	206.613	379.772	273.247	209.09	9.78958	9.52493	9.58183	9.53451	9.30506	8.20455	8.06933	8.29218	8.1846	8.083
A_24_P54390	7.11377e-06	2.83854	up	NM_170672	chr2:33789294-33789353	RASGRP3	Homo sapiens RAS guanyl releasing protein 3 (calcium and DAG-regulated) (RASGRP3), transcript variant 2, mRNA [NM_170672]	GO:0005085|GO:0051056|GO:0046582|GO:0007264|GO:0005887|GO:0000165|GO:0005509|GO:0004871|GO:0032854|GO:0019992	NM_170672	Hs.143674	25780	592.306	181.796	9.08906	7.58391	681.864	592.276	623.927	622.59	440.873	235.812	149.215	223.154	176.369	124.429	9.4649	9.04205	9.09236	9.11381	8.73216	7.8876	7.59538	7.55985	7.55106	7.32565
A_33_P3282205	0.000870047	2.21163	up	AK026419	chr9:66565850-66565900		Homo sapiens cDNA: FLJ22766 fis, clone KAIA1188. [AK026419]			Hs.558931		14.4748	5.58669	3.63692	2.49182	12.9289	21.1437	17.8953	10.8812	9.52482	7.08496	5	5	5.84849	5	3.5232	4.07656	4.09469	3.48085	3.00933	2.7679	2.36941	2.32287	2.6287	2.3702
A_23_P53763	2.29345e-07	4.06634	up	NM_025113	chr13:46918965-46918906	KIAA0226L	Homo sapiens KIAA0226-like (KIAA0226L), mRNA [NM_025113]		NM_025113	Hs.98117	80183	1588.82	350.364	10.5366	8.51285	1823.07	1590.95	1660.27	1693.98	1175.82	411.057	273.452	491.947	336.418	238.948	10.8635	10.5392	10.5144	10.5612	10.2047	8.68486	8.48735	8.63471	8.47686	8.28048
A_24_P32085	0.000367521	2.82052	up	NM_024761	chr9:27326043-27325984	MOB3B	Homo sapiens MOB kinase activator 3B (MOB3B), mRNA [NM_024761]	GO:0005515|GO:0046872	NM_024761	Hs.369022	79817	768.592	255.086	9.47353	7.97756	880.672	762.295	806.111	806.538	587.344	373.953	193.297	342.754	256.271	109.153	9.8349	9.42813	9.46451	9.48378	9.15631	8.54355	7.96158	8.14877	8.0905	7.14342
A_24_P940115	0.0015953	3.17739	up	NM_182643	chr8:12941781-12941722	DLC1	Homo sapiens deleted in liver cancer 1 (DLC1), transcript variant 1, mRNA [NM_182643]	GO:0005515|GO:0008285|GO:0030036|GO:0007264|GO:0035024|GO:0005884|GO:0008360|GO:0005634|GO:0007202|GO:0021575|GO:0005829|GO:0005622|GO:0005737|GO:0043274|GO:0048041|GO:0032956|GO:0042169|GO:0030675|GO:0051056|GO:0032869|GO:0001725|GO:0030336|GO:0006919|GO:0035307|GO:0001843|GO:0006917|GO:0005100|GO:0051497|GO:0007165|GO:0003007|GO:0032321|GO:0005901|GO:0017166|GO:0030900|GO:0005925|GO:0005096	NM_182643	Hs.134296	10395	54.9162	16.1836	5.61871	3.95087	72.4119	49.9274	51.9242	61.169	39.1485	9.27584	7.89121	32.7677	15.1383	15.8448	6.11209	5.35488	5.60885	5.87806	5.13968	3.17688	3.3563	4.84462	3.99691	4.37964
A_33_P3367596	1.36729e-05	2.27285	up	NM_001830	chrX:10201678-10201737	CLCN4	Homo sapiens chloride channel 4 (CLCN4), mRNA [NM_001830]	GO:0006821|GO:0005247|GO:0055085|GO:0005254|GO:0005524|GO:0015297|GO:0000166|GO:0016020|GO:0031901|GO:0031902|GO:0006810|GO:0016021|GO:0005216|GO:0005768|GO:0006811	NM_001830	Hs.495674	1183	75.0315	28.6441	6.08274	4.89824	73.5684	76.9091	83.5859	78.9682	62.1258	36.9775	20.388	35.2867	30.7692	19.7991	6.13596	5.98434	6.26575	6.21092	5.81673	5.15583	4.64553	4.95148	5.02896	4.70937
A_23_P404162	9.47787e-05	2.37738	up	NM_014707	chr7:18708002-18708061	HDAC9	Homo sapiens histone deacetylase 9 (HDAC9), transcript variant 3, mRNA [NM_014707]	GO:0005515|GO:0042826|GO:0046970|GO:0005634|GO:0007507|GO:0005737|GO:0006954|GO:0070491|GO:0005080|GO:0030183|GO:0051153|GO:0090050|GO:0004407|GO:0046969|GO:0032041|GO:0070932|GO:0005667|GO:0070933|GO:0016575|GO:0032869|GO:0034983|GO:0003714|GO:0048742|GO:0000122|GO:0033558|GO:0042113|GO:0035097|GO:0000118|GO:0016787|GO:0034739|GO:0045892|GO:0016568|GO:0008134	NM_014707	Hs.196054	9734	662.596	251.508	9.256	8.00663	472.915	718.225	720.162	728.122	673.557	325.656	202.255	347.715	247.916	133.997	8.9241	9.33796	9.30695	9.34076	9.37021	8.34826	8.03411	8.16996	8.04115	7.43966
A_23_P46039	2.53357e-07	5.58676	up	NM_032738	chr1:161683792-161683851	FCRLA	Homo sapiens Fc receptor-like A (FCRLA), transcript variant 2, mRNA [NM_032738]	GO:0005737|GO:0005576|GO:0004872|GO:0030154	NM_032738	Hs.266331	84824	1928.13	301.357	10.8121	8.33006	2456.6	1919.42	1961.57	1947.38	1355.66	272.557	238.449	401.979	306.189	287.609	11.2878	10.8348	10.7545	10.7623	10.421	8.09236	8.29272	8.37148	8.34909	8.54464
A_33_P3363637	6.53304e-07	4.74895	up	NM_013314	chr10:97951697-97951638	BLNK	Homo sapiens B-cell linker (BLNK), transcript variant 1, mRNA [NM_013314]	GO:0035556|GO:0005622|GO:0005737|GO:0006954|GO:0005886|GO:0006959|GO:0005070|GO:0030183|GO:0005068|GO:0007169	NM_013314	Hs.665244	29760	2284.71	446.092	11.0776	8.83001	2599.35	2280.92	2441.22	2371.55	1730.5	567.32	356.356	622.889	434.036	249.86	11.3678	11.0906	11.0852	11.0529	10.7917	9.13692	8.86895	8.9711	8.82506	8.34802
A_32_P65589	2.56365e-06	2.52197	up	XM_003403830		LOC100130811	PREDICTED: Homo sapiens ig heavy chain V-I region V35-like (LOC100130811), mRNA [XM_003403830]		XM_003403830	Hs.727319	100130811	103.333	35.9482	6.5592	5.22465	90.0637	115.655	106.153	97.3949	107.397	36.1192	28.5247	56.8798	31.1212	27.0961	6.45044	6.58975	6.60584	6.52108	6.6289	5.12215	5.12653	5.65326	5.04669	5.17463
A_23_P8108	0.00128733	2.33867	up	NM_001243962	chr6:032725656-032725597	HLA-DQB1	Homo sapiens major histocompatibility complex, class II, DQ beta 1 (HLA-DQB1), transcript variant 3, mRNA [NM_001243962]	GO:0050852|GO:0005794|GO:0005886|GO:0005783|GO:0002504|GO:0019221|GO:0031295|GO:0042613|GO:0005765|GO:0006955|GO:0016020|GO:0005789|GO:0016021|GO:0032395|GO:0010008|GO:0060333|GO:0005768	NM_001243962	Hs.409934	3119	4786.68	2093.82	12.189	10.9633	5243.92	4676.16	5162.11	5016.95	3834.25	3149.22	1719.33	2910.05	1851.22	839.261	12.3766	12.2063	12.2043	12.1692	11.9885	11.5754	11.1481	11.1197	10.8853	10.0877
A_23_P19510	4.15797e-06	3.09931	up	NM_001198858	chr6:32726794-32726735	HLA-DQB2	Homo sapiens major histocompatibility complex, class II, DQ beta 2 (HLA-DQB2), mRNA [NM_001198858]		NM_001198858	Hs.409934	3120	977.179	284.594	9.83534	8.20339	812.342	991.314	1091.79	1080.07	910.371	393.746	237.381	350.492	279.032	162.318	9.72045	9.81598	9.90744	9.91026	9.82259	8.61928	8.28523	8.17871	8.21563	7.71812
A_23_P37892	0.000747738	2.28072	up	NM_133443	chr16:46964768-46964827	GPT2	Homo sapiens glutamic pyruvate transaminase (alanine aminotransferase) 2 (GPT2), transcript variant 1, mRNA [NM_133443]	GO:0005739|GO:0034641|GO:0004021|GO:0009058|GO:0042851|GO:0005759|GO:0030170|GO:0006103|GO:0008483|GO:0008652	NM_133443	Hs.460693	84706	70.6588	26.7447	5.97522	4.78573	98.5495	64.1393	79.7841	62.5018	48.3193	28.3234	21.2724	42.1288	24.3587	17.6404	6.58737	5.71905	6.20443	5.90888	5.45638	4.7723	4.70488	5.2059	4.70298	4.5426
A_33_P3283044	0.000178764	2.3208	up	NM_015210	chr18:8831943-8832002	CCDC165	Homo sapiens coiled-coil domain containing 165 (CCDC165), mRNA [NM_015210]		NM_015210	Hs.650822	23255	20.1483	7.40736	4.18928	2.97465	21.3544	19.0325	20.9358	20.3992	19.0194	5	6.36469	9.60266	9.14185	6.92758	4.27605	3.92965	4.3407	4.33312	4.06687	2.32779	3.0686	3.03388	3.25241	3.19058
A_24_P95723	0.000872558	2.69101	up	NR_026800	chr14:106398326-106398385	KIAA0125	Homo sapiens KIAA0125 (KIAA0125), non-coding RNA [NR_026800]		NR_026800	Hs.649259	9834	486.849	151.866	8.74408	7.31593	725.236	476.326	481.513	486.74	264.431	121.287	120.638	233.719	147.021	136.665	9.55418	8.70108	8.7306	8.7605	7.97404	6.90938	7.27315	7.62285	7.30328	7.47098
A_33_P3308232	0.00184303	3.66939	up	NR_002161	chrY:20492629-20492688	LINC00230A	Homo sapiens long intergenic non-protein coding RNA 230A (LINC00230A), non-coding RNA [NR_002161]		NR_002161		401630	51.7489	13.0777	5.54498	3.66944	63.9372	47.3547	50.5917	55.7183	41.1424	5	8.18955	19.0987	14.3603	18.7399	5.9243	5.27425	5.57135	5.74335	5.21163	2.32779	3.40981	4.05578	3.91901	4.63478
A_23_P364792	0.00147775	26.5555	up	NR_045129	chrY:21749188-21749247	TXLNG2P	Homo sapiens taxilin gamma 2, pseudogene (TXLNG2P), transcript variant 2, non-coding RNA [NR_045129]		NR_045129	Hs.522863	246126	452.23	54.7628	8.70017	3.96923	390.017	433.305	513.62	497.9	426.31	7.82869	5	233.824	22.1615	5	8.6457	8.5611	8.81708	8.79158	8.68542	2.91493	2.36941	7.62353	4.56809	2.3702
A_32_P110872	7.12098e-05	2.10832	up	NM_033110	chr13:101183916-101183857	A2LD1	Homo sapiens AIG2-like domain 1 (A2LD1), transcript variant 1, mRNA [NM_033110]	GO:0003839|GO:0016746|GO:0042219	NM_033110	Hs.350868	87769	587.711	249.265	9.08608	8.00999	586.973	575.393	639.705	624.61	511.875	328.468	201.128	321.619	252.834	142.275	9.2374	8.99404	9.1314	9.11993	8.94766	8.35973	8.02497	8.06537	8.07137	7.52851
A_24_P385313	0.000308191	2.31249	up	NM_002840	chr1:44089183-44089242	PTPRF	Homo sapiens protein tyrosine phosphatase, receptor type, F (PTPRF), transcript variant 1, mRNA [NM_002840]	GO:0008285|GO:0005886|GO:0005158|GO:0035335|GO:0030426|GO:0043525|GO:0001960|GO:0005001|GO:0043025|GO:0004872|GO:0007155|GO:0007156|GO:0004725|GO:0005792|GO:0030971|GO:0046627|GO:0050803|GO:0042059|GO:0005624|GO:0060076|GO:0051387|GO:0007399|GO:0016787|GO:0005887|GO:0031345|GO:0050775|GO:0007185|GO:0042301|GO:0005768	NM_002840	Hs.272062	5792	359.524	131.995	8.34189	7.13244	455.417	343.738	377.609	367.169	253.684	106.563	102.228	172.13	141.66	137.394	8.86683	8.19893	8.37338	8.36021	7.91009	6.72146	7.02291	7.19154	7.24822	7.47808
A_33_P3468017	0.00180743	3.72728	up	NR_038869	chr1:1079340-1079399	LOC254099	Homo sapiens uncharacterized LOC254099 (LOC254099), non-coding RNA [NR_038869]		NR_038869	Hs.680488	254099	75.9093	18.9921	6.07629	4.17817	106.662	66.6052	76.2938	78.5242	51.4612	23.6955	9.08376	30.035	8.17898	23.9671	6.71072	5.77555	6.14352	6.204	5.54767	4.51854	3.56774	4.72366	3.08614	4.99477
A_23_P400603	3.75292e-06	2.58121	up	NR_015363	chr9:41953446-41953387	MGC21881	Homo sapiens uncharacterized locus MGC21881 (MGC21881), non-coding RNA [NR_015363]		NR_015363	Hs.380240	389741	114.68	38.5824	6.70679	5.33875	114.476	113.687	123.949	122.615	98.6714	48.9925	26.2065	47.2499	41.9093	28.554	6.8129	6.56725	6.81811	6.83788	6.49782	5.57335	5.0103	5.37133	5.4947	5.24405
A_23_P39067	1.16627e-05	3.17938	up	NM_003121	chr19:50932037-50932096	SPIB	Homo sapiens Spi-B transcription factor (Spi-1/PU.1 related) (SPIB), transcript variant 1, mRNA [NM_003121]	GO:0043565|GO:0005737|GO:0003700|GO:0006357|GO:0015630|GO:0030225|GO:0005634	NM_003121	Hs.437905	6689	1900.13	534.46	10.7978	9.12903	2276.83	1877.25	1988.35	1957	1401.21	554.918	363.925	680.49	461.381	611.584	11.1804	10.7941	10.7788	10.7678	10.4678	9.10755	8.89728	9.10179	8.91164	9.62689
A_32_P180315	1.16617e-08	8.44446	up	NM_020893	chr9:100139057-100139116	C9orf174	Homo sapiens chromosome 9 open reading frame 174 (C9orf174), mRNA [NM_020893]	GO:0016020|GO:0016021	NM_020893	Hs.435629	100499483	393.748	41.1371	8.49198	5.41398	317.773	410.841	437.075	431.551	371.503	54.4047	32.5634	55.5248	38.6921	24.5006	8.33104	8.47686	8.58439	8.59625	8.47138	5.73268	5.32395	5.61182	5.3726	5.02884
A_33_P3227904	0.000153208	2.48754	up	NM_207348	chr1:16067824-16067883	SLC25A34	Homo sapiens solute carrier family 25, member 34 (SLC25A34), mRNA [NM_207348]	GO:0005739|GO:0016020|GO:0006810|GO:0005743|GO:0016021	NM_207348	Hs.631867	284723	1010.35	351.141	9.8378	8.52308	532.655	1126.98	1152.18	1095.84	1144.1	391.149	277.66	494.964	336.059	255.873	9.09167	10.0153	9.98495	9.93176	10.1653	8.60927	8.50851	8.64283	8.47524	8.37955
A_24_P15388	3.51266e-06	4.51628	up	XM_003403466	chr14:107218747-107218688		immunoglobulin heavy variable 3-74 [Source:HGNC Symbol;Acc:5624] [ENST00000424969]		XM_003403466	Hs.720346		984.937	200.45	9.83084	7.6557	1139.55	985.224	1042.01	1046.72	711.184	170.065	132.924	365.835	187.482	145.946	10.1942	9.80676	9.83524	9.86228	9.45568	7.41176	7.41383	8.24482	7.64617	7.56192
A_23_P345220	0.00039168	3.0517	up	NM_014631	chr10:105359548-105359489	SH3PXD2A	Homo sapiens SH3 and PX domains 2A (SH3PXD2A), mRNA [NM_014631]	GO:0005515|GO:0005737|GO:0030054|GO:0007154|GO:0006801|GO:0002102|GO:0042995|GO:0035091	NM_014631	Hs.594708	9644	24.5834	7.96394	4.4696	2.85999	23.9708	21.1865	23.163	30.2293	24.3672	11.1671	5	12.5849	6.06771	5	4.45067	4.07968	4.4754	4.8923	4.44996	3.43982	2.36941	3.4451	2.67543	2.3702
A_33_P3340094	4.31143e-06	4.17383	up	XR_110166	chr20:29513653-29513594	FLJ45832	PREDICTED: Homo sapiens FLJ45832 protein (FLJ45832), miscRNA [XR_110166]		XR_110166	Hs.516959	400841	24.7045	5.26066	4.44011	2.37873	25.107	30.1477	21.7075	30.6896	15.8706	5	5	6.3033	5	5	4.52102	4.59338	4.38508	4.91703	3.78403	2.32779	2.36941	2.49518	2.33109	2.3702
A_33_P3376958	5.85141e-06	3.50862	up	NR_027293	chr22:22677174-22677233	LOC96610	Homo sapiens BMS1 homolog, ribosome assembly protein (yeast) pseudogene (LOC96610), non-coding RNA [NR_027293]		NR_027293	Hs.449601	96610	400.556	100.584	8.51278	6.70188	396.849	515.59	396.726	376.96	316.654	88.6286	68.4381	161.68	88.801	95.3742	8.67035	8.82043	8.44135	8.39779	8.234	6.45544	6.42583	7.10062	6.57043	6.95708
A_33_P3270559	7.86599e-05	2.89595	up		chr12:103656107-103656048	C12orf42	chromosome 12 open reading frame 42 [Source:HGNC Symbol;Acc:24729] [ENST00000549927]				374470	21.4344	7.01331	4.25771	2.72368	26.3851	23.8597	17.5912	22.3257	17.0102	7.39744	5	10.9787	6.69043	5	4.60117	4.25972	4.06873	4.46776	3.89119	2.83178	2.36941	3.23936	2.80764	2.3702
A_33_P3351180	6.13809e-06	3.16537	up	S55735	chr14:106173564-106173505		immunoglobulin heavy constant alpha 1 [Source:HGNC Symbol;Acc:5478] [ENST00000390547]			Hs.699841		4306.7	1310.1	12.0309	10.3685	4251.6	4328.54	4735.03	4582.13	3636.22	935.719	960.976	2156.13	1253.73	1243.95	12.0616	12.0915	12.0712	12.0385	11.8918	9.8419	10.3059	10.7055	10.3295	10.6599
A_33_P3788124	0.00113099	5.44054	up	NR_026646	chr15:24832860-24832919	PWRN1	Homo sapiens Prader-Willi region non-protein coding RNA 1 (PWRN1), non-coding RNA [NR_026646]		NR_026646	Hs.720900	791114	36.0223	5	4.78802	2.34427	8.22714	45.8123	41.643	39.0758	45.3532	5	5	5	5	5	2.81296	5.22605	5.30391	5.24314	5.35405	2.32779	2.36941	2.32287	2.33109	2.3702
A_23_P252155	3.61621e-07	2.35699	up	NM_018387	chr9:125887911-125887852	STRBP	Homo sapiens spermatid perinuclear RNA binding protein (STRBP), transcript variant 1, mRNA [NM_018387]	GO:0003725|GO:0003727|GO:0007286|GO:0006928|GO:0005634|GO:0007275|GO:0007283|GO:0003677|GO:0030154|GO:0005622|GO:0005737|GO:0015630|GO:0007638	NM_018387	Hs.694157	55342	5782.71	2344.3	12.4731	11.2362	6514.1	5662.88	6106.64	6191.77	4438.15	2586.68	1870.19	3070.5	2444.38	1749.72	12.692	12.4895	12.4623	12.5074	12.2145	11.2893	11.2735	11.2008	11.2808	11.1365
A_23_P70670	0.00160443	3.17126	up	NM_004233	chr6:14136689-14136748	CD83	Homo sapiens CD83 molecule (CD83), transcript variant 1, mRNA [NM_004233]	GO:0014070|GO:0007165|GO:0032733|GO:0005886|GO:0032743|GO:0005887|GO:0043372|GO:0006959|GO:0032713|GO:0006952|GO:0009897	NM_004233	Hs.595133	9308	1373.67	499.771	10.3366	8.67159	1140.27	1446.09	1509.23	1492.88	1279.91	352.246	243.863	1376.91	309.368	216.466	10.1952	10.3945	10.3767	10.3801	10.3367	8.45776	8.32803	10.0747	8.36352	8.13388
A_23_P125618	9.96742e-07	5.20492	up	NM_000808	chrX:151393264-151376587	GABRA3	Homo sapiens gamma-aminobutyric acid (GABA) A receptor, alpha 3 (GABRA3), mRNA [NM_000808]	GO:0006821|GO:0005230|GO:0030054|GO:0005886|GO:0004890|GO:0034707|GO:0045202|GO:0007268|GO:0007214|GO:0055085|GO:0005254|GO:0034220|GO:0005887|GO:0045211|GO:0006810|GO:0008503|GO:0004872|GO:0005216	NM_000808	Hs.123024	2556	467.106	77.0741	8.72535	6.34548	576.073	468.111	488.193	486.742	316.413	72.3747	57.3702	114.106	72.7512	68.7683	9.20957	8.67517	8.74839	8.76068	8.23296	6.17029	6.16307	6.61307	6.28289	6.49807
A_33_P3335525	4.54626e-05	5.44163	up	AF343663	chr1:157501949-157501890	FCRL5	Fc receptor-like 5 [Source:HGNC Symbol;Acc:18508] [ENST00000368189]	GO:0005886|GO:0004872|GO:0016021		Hs.415950	83416	37.4549	6.22925	5.00402	2.55998	57.5904	41.7249	39.7517	29.177	19.0307	8.02117	5	8.12509	5	5	5.77654	5.08754	5.24073	4.84734	4.06794	2.95626	2.36941	2.77293	2.33109	2.3702
A_23_P258769	1.47554e-05	3.78802	up	NM_002121	chr6:33054359-33054418	HLA-DPB1	Homo sapiens major histocompatibility complex, class II, DP beta 1 (HLA-DPB1), mRNA [NM_002121]	GO:0050852|GO:0005794|GO:0005886|GO:0005783|GO:0002504|GO:0031295|GO:0019221|GO:0042613|GO:0005765|GO:0006955|GO:0016020|GO:0019882|GO:0005789|GO:0016021|GO:0010008|GO:0060333|GO:0005768	NM_002121	Hs.485130	3115	13571.4	3719.92	13.6999	11.7784	13710.4	15503.1	14062.5	13816.5	10764.3	4043.97	2710.41	6983	3069.86	1792.38	13.6829	13.9494	13.6829	13.6623	13.5217	11.9326	11.8095	12.362	11.6178	11.1703
A_33_P3249595	6.52476e-06	2.91768	up	NM_138559	chr2:60773166-60773107	BCL11A	Homo sapiens B-cell CLL/lymphoma 11A (zinc finger protein) (BCL11A), transcript variant 3, mRNA [NM_138559]	GO:0030097|GO:0032463|GO:0006355|GO:0046982|GO:0016925|GO:0005634|GO:0003676|GO:0048671|GO:0046872|GO:0042803|GO:0048672|GO:0005622|GO:0005737|GO:0030517|GO:0045944|GO:0010976|GO:0050773|GO:0010977|GO:0008270|GO:2000171	NM_138559	Hs.370549	53335	431.971	130.189	8.62624	7.08142	433.775	487.303	456.13	449.237	333.413	107.206	111.874	212.156	117.046	102.663	8.79764	8.73562	8.64283	8.64763	8.30747	6.73003	7.16067	7.48086	6.97424	7.06128
A_33_P3278881	0.00249839	3.02696	up	NR_024368	chr7:128300724-128300783	FLJ45340	Homo sapiens uncharacterized LOC402483 (FLJ45340), non-coding RNA [NR_024368]		NR_024368		402483	252.928	68.5111	7.72182	6.12395	90.269	286.49	312.516	283.408	291.958	104.547	60.0459	83.2984	58.6028	36.0611	6.4548	7.93181	8.11081	8.00261	8.10909	6.69562	6.23148	6.16542	5.97477	5.55248
A_23_P25194	7.84539e-05	4.56341	up	NM_003806	chr12:117299112-117299053	HRK	Homo sapiens harakiri, BCL2 interacting protein (contains only BH3 domain) (HRK), mRNA [NM_003806]	GO:0032464|GO:0008634|GO:0005515|GO:0043525|GO:0090200|GO:0042981|GO:0051365|GO:0006917	NM_003806	Hs.87247	8739	1253.45	258.659	10.1487	7.95856	1791.68	1199.35	1267.44	1253.69	755.071	296.369	176.87	486.969	208.078	125.01	10.838	10.1069	10.1215	10.1269	9.55014	8.20919	7.83568	8.61829	7.79598	7.33368
A_23_P160004	0.000684564	10.8498	up	NM_182660	chrY:15436495-15435596	UTY	Homo sapiens ubiquitously transcribed tetratricopeptide repeat gene, Y-linked (UTY), transcript variant 1, mRNA [NM_182660]	GO:0005488|GO:0016491|GO:0005634|GO:0016702|GO:0046872|GO:0016568	NM_182660	Hs.115277	7404	497.213	73.4547	8.81355	5.37395	330.989	467.567	561.689	573.578	552.24	25.7538	16.3356	269.462	24.7024	31.0194	8.39109	8.67403	8.94389	8.99165	9.06712	4.64151	4.34237	7.80834	4.72296	5.35458
A_33_P3340852	0.000369001	2.05065	up	S55273	chr14:106066502-106066443		immunoglobulin heavy constant epsilon [Source:HGNC Symbol;Acc:5522] [ENST00000390541]			Hs.699841		45.5548	19.1607	5.36032	4.32424	54.1148	47.3189	50.8057	41.8147	33.7201	24.4375	19.6029	23.3701	15.5549	12.8383	5.6846	5.2729	5.57598	5.34173	4.92636	4.56459	4.58736	4.35738	4.04214	4.0697
A_23_P16252	4.52749e-05	3.4174	up	NM_002257	chr19:51322506-51322447	KLK1	Homo sapiens kallikrein 1 (KLK1), mRNA [NM_002257]	GO:0004252|GO:0006508|GO:0008233|GO:0005634	NM_002257	Hs.123107	3816	298.66	76.2286	8.06964	6.29674	381.826	310.693	316.029	287.098	197.654	96.2228	66.9357	104.863	71.1748	41.9462	8.61569	8.05331	8.12495	8.02265	7.5316	6.57123	6.39104	6.49594	6.25123	5.77427
A_33_P3347971	0.000142329	2.47248	up	NM_001025252	chr8:80947166-80947107	TPD52	Homo sapiens tumor protein D52 (TPD52), transcript variant 1, mRNA [NM_001025252]	GO:0005515|GO:0048471|GO:0005737|GO:0046982|GO:0005783|GO:0030183|GO:0005509|GO:0009653|GO:0046903|GO:0042803	NM_001025252	Hs.368433	7163	143.291	49.8027	7.01524	5.70927	181.643	141.842	139.337	145.149	108.485	60.3504	47.4744	58.9038	54.5456	27.7392	7.50417	6.88506	6.97845	7.06398	6.64451	5.89211	5.88385	5.69597	5.87197	5.20247
A_23_P428248	0.000881068	2.52128	up	NM_145755	chr3:39180309-39180368	TTC21A	Homo sapiens tetratricopeptide repeat domain 21A (TTC21A), transcript variant 2, mRNA [NM_145755]	GO:0005488	NM_145755	Hs.443935	199223	803.147	294.794	9.52459	8.19044	981.969	732.29	893.965	824.776	582.733	393.676	238.92	441.813	271.156	128.403	9.98024	9.36545	9.61768	9.51554	9.14406	8.61908	8.29548	8.49073	8.17736	7.36952
A_24_P212024	1.37319e-06	3.92384	up	XM_003403503	chr2:89513053-89512994		immunoglobulin kappa variable 1-27 [Source:HGNC Symbol;Acc:5735] [ENST00000498435]		XM_003403503	Hs.720289		1064.94	239.222	9.94392	7.97166	1311.39	1097.81	1092.86	1065.53	757.084	222.259	192.796	367.27	215.319	198.467	10.3928	9.97396	9.90866	9.88915	9.55499	7.80456	7.95616	8.24799	7.84133	8.00824
A_24_P605563	1.56288e-05	3.42237	up	AY172962	chr22:23243286-23243345		immunoglobulin lambda constant 2 (Kern-Oz- marker) [Source:HGNC Symbol;Acc:5856] [ENST00000390323]			Hs.625768		3736.94	1042.95	11.7924	10.0174	4100.44	4623.52	3740.62	3667.12	2553.01	866.064	750.184	1886.9	929.283	782.325	11.9997	12.1869	11.7159	11.7019	11.3573	9.73031	9.95299	10.5095	9.91409	9.97995
A_33_P3228977	0.00117356	74.3655	up	BC012581	chrY:15508466-15508407	UTY	ubiquitously transcribed tetratricopeptide repeat gene, Y-linked [Source:HGNC Symbol;Acc:12638] [ENST00000382893]	GO:0005488|GO:0016491|GO:0005634|GO:0016702|GO:0046872|GO:0016568		Hs.115277	7404	979.17	104.225	9.82858	3.61202	706.777	986.129	1130.99	1075.36	996.597	5	5	501.124	5	5	9.51279	9.80802	9.95287	9.90381	9.9654	2.32779	2.36941	8.66159	2.33109	2.3702
A_24_P102053	0.000580166	2.33046	up	NM_002538	chr5:68847386-68849429	OCLN	Homo sapiens occludin (OCLN), transcript variant 1, mRNA [NM_002538]	GO:0005515|GO:0014070|GO:0030054|GO:0005886|GO:0006915|GO:0005625|GO:0033574|GO:0016327|GO:0006921|GO:0005829|GO:0006461|GO:0005198|GO:0005911|GO:0008119|GO:0046500|GO:0046498|GO:0005923|GO:0016021	NM_002538	Hs.592605	100506658	147.617	51.9309	6.99981	5.7792	75.4684	153.487	178.415	171.794	158.92	63.1452	42.6524	66.2712	50.4785	37.1071	6.17626	6.99824	7.32145	7.29575	7.20736	5.96355	5.72474	5.85173	5.75984	5.59614
A_33_P3379039	1.86049e-06	3.92884	up	NM_001178126	chr22:23237630-23237689	IGLL5	Homo sapiens immunoglobulin lambda-like polypeptide 5 (IGLL5), transcript variant 1, mRNA [NM_001178126]	GO:0005576	NM_001178126	Hs.449585	100423062	4895.35	1228.97	12.2139	10.2398	5238.52	5076.51	5341.71	5141.44	3678.57	1052.23	836.602	2284.93	1085.04	886.044	12.3735	12.3322	12.2495	12.203	11.9114	9.9998	10.1107	10.7863	10.1347	10.1676
A_33_P3331193	1.87708e-06	2.50322	up	DQ926483	chr14:106641741-106641682		immunoglobulin heavy variable 1-18 [Source:HGNC Symbol;Acc:5549] [ENST00000390605]			Hs.720859		394.103	139.49	8.50488	7.1811	360.616	400.276	431.625	394.979	383.019	156.746	116.849	212.949	120.779	90.126	8.52967	8.44192	8.56825	8.46372	8.52085	7.29395	7.22387	7.48652	7.02263	6.87852
A_33_P3419808	7.22381e-06	2.58597	up	AF060129	chr22:23011219-23011276		immunoglobulin lambda variable 3-27 [Source:HGNC Symbol;Acc:5910] [ENST00000390304]			Hs.729081		272.415	93.8099	7.96754	6.59683	288.309	264.503	266.676	280.909	261.678	85.7175	69.011	156.973	86.1588	71.1889	8.18637	7.81352	7.88975	7.98936	7.95869	6.40953	6.43917	7.06008	6.52913	6.54624
A_23_P96165	0.00181489	2.68815	up	NM_024650	chr11:66581439-66583535	C11orf80	Homo sapiens chromosome 11 open reading frame 80 (C11orf80), mRNA [NM_024650]		NM_024650	Hs.292088	79703	72.7483	24.2408	6.0404	4.61379	76.6025	70.5107	74.882	80.3441	61.402	21.0697	15.1686	24.2223	18.0067	42.7365	6.20037	5.85284	6.11209	6.23714	5.79956	4.35689	4.23893	4.40765	4.26381	5.80164
A_33_P3364959	1.54916e-05	3.88668	up	DQ098707	chr22:23040847-23040906		Homo sapiens isolate N1408L immunoglobulin lambda light chain variable region (IGLV2) mRNA, IGLV2-23*02 allele, partial cds. [DQ098707]			Hs.449585		380.592	89.1392	8.44021	6.48168	400.542	421.37	398.689	395.802	286.554	64.989	62.1745	166.876	81.6129	70.0438	8.68302	8.51555	8.4501	8.46742	8.08497	6.00921	6.27997	7.14772	6.44738	6.52408
A_24_P245838	0.000109236	2.44364	up	NM_002409	chr22:39888092-39888151	MGAT3	Homo sapiens mannosyl (beta-1,4-)-glycoprotein beta-1,4-N-acetylglucosaminyltransferase (MGAT3), transcript variant 1, mRNA [NM_002409]	GO:0005794|GO:0016020|GO:0000139|GO:0016757|GO:0016021|GO:0003830|GO:0044267|GO:0043687|GO:0018279	NM_002409	Hs.276808	4248	715.982	249.918	9.344	8.05497	945.239	667.809	758.833	736.628	471.401	270.339	182.412	312.92	265.267	218.653	9.92999	9.22293	9.37797	9.35823	8.83092	8.07736	7.87809	8.02537	8.14355	8.15048
A_33_P3351356	0.00023378	2.70059	up	BC040474	chr8:1851609-1851668	ARHGEF10	Rho guanine nucleotide exchange factor (GEF) 10 [Source:HGNC Symbol;Acc:14103] [ENST00000398560]	GO:0005813|GO:0035023|GO:0022011|GO:0005625|GO:0005829|GO:0005085|GO:0005622|GO:0051298|GO:0033126|GO:0051496|GO:0019894|GO:0090307|GO:0005089		Hs.98594	9639	18.3172	6.25441	4.03582	2.60255	23.0948	17.1165	18.0828	14.9005	18.3915	10.7753	5	5	5.49673	5	4.39357	3.76187	4.10888	3.90463	4.01013	3.39107	2.36941	2.32287	2.55917	2.3702
A_23_P361049	3.113e-06	5.02475	up	NM_012223	chr2:192289808-192289867	MYO1B	Homo sapiens myosin IB (MYO1B), transcript variant 2, mRNA [NM_012223]	GO:0030048|GO:0005516|GO:0005886|GO:0005547|GO:0005546|GO:0003779|GO:0016459|GO:0030175|GO:0005524|GO:0071944|GO:0005903|GO:0000146|GO:0005737|GO:0000166|GO:0051017	NM_012223	Hs.439620	4430	178.211	30.6699	7.33904	5.00999	202.496	170.777	187.27	186.035	144.476	38.6705	20.814	25.9933	39.3189	28.5529	7.66665	7.15697	7.38719	7.41057	7.07383	5.22524	4.67664	4.5083	5.39608	5.24369
A_23_P254271	0.000140789	2.54497	up	NM_032525	chr18:12326476-12326535	TUBB6	Homo sapiens tubulin, beta 6 class V (TUBB6), mRNA [NM_032525]	GO:0051258|GO:0005737|GO:0000166|GO:0006457|GO:0005198|GO:0005874|GO:0003924|GO:0051084|GO:0005856|GO:0005525|GO:0044267|GO:0007018	NM_032525	Hs.193491	84617	3986.42	1430.11	11.8671	10.5195	5571.93	3622.2	4173.32	4089.26	2475.4	1789.93	1176.52	1794.79	1427.46	961.838	12.4638	11.7901	11.8924	11.873	11.3165	10.7541	10.5981	10.4351	10.5275	10.2827
A_33_P3383551	0.000835995	2.73761	up	AK131358	chr22:30844005-30843946	SEC14L3	SEC14-like 3 (S. cerevisiae) [Source:HGNC Symbol;Acc:18655] [ENST00000415957]	GO:0005622|GO:0005215|GO:0016021|GO:0008289		Hs.505601	266629	321.269	103.311	8.18706	6.73414	367.556	306.287	349.27	347.591	235.641	60.6476	78.2032	135.274	108.634	133.799	8.55597	8.03369	8.26781	8.28707	7.79077	5.89946	6.6148	6.85403	6.86568	7.43675
A_33_P3331220	5.5255e-07	4.39648	up	Z46771	chr14:106845416-106845357		immunoglobulin heavy variable 3-35 (non-functional) [Source:HGNC Symbol;Acc:5598] [ENST00000390617]			Hs.510635		612.813	120.898	9.13644	7.00009	759.836	641.902	595.891	600.848	465.586	113.184	100.551	174.665	116.886	99.2056	9.6241	9.16861	9.02356	9.05462	8.81132	6.80909	6.99848	7.20975	6.97271	7.01044
A_23_P21495	0.000522669	2.67598	up	NM_003890	chr19:40354126-40354068	FCGBP	Homo sapiens Fc fragment of IgG binding protein (FCGBP), mRNA [NM_003890]	GO:0005515|GO:0005737|GO:0005576	NM_003890	Hs.111732	8857	1940.05	697.808	10.8433	9.42319	1703.9	2023.99	2199.31	2083.92	1689.14	1094.35	652.549	712.802	732.814	296.523	10.758	10.9172	10.923	10.867	10.751	10.0513	9.74114	9.16798	9.56149	8.59399
A_32_P107002	1.27226e-07	4.26715	up	NM_032167	chr16:12145978-12146037	SNX29	Homo sapiens sorting nexin 29 (SNX29), mRNA [NM_032167]	GO:0007154|GO:0035091	NM_032167	Hs.458401	92017	1618.55	345.525	10.5719	8.47861	1780.38	1527.21	1760.87	1710.43	1313.85	406.911	261.603	503.259	336.799	219.055	10.8248	10.4787	10.6019	10.5792	10.3749	8.66888	8.42562	8.66692	8.47875	8.15289
A_23_P429950	8.61637e-05	10.5978	up	NM_000216	chrX:8497292-8497233	KAL1	Homo sapiens Kallmann syndrome 1 sequence (KAL1), mRNA [NM_000216]	GO:0006935|GO:0005886|GO:0007411|GO:0004867|GO:0005578|GO:0006928|GO:0005576|GO:0030414|GO:0007155|GO:0008201|GO:0005615|GO:0005201	NM_000216	Hs.521869	3730	82.1791	9.7724	6.21887	2.81318	68.3593	84.1026	87.9776	88.9086	81.5474	5	5	28.862	5	5	6.02797	6.12628	6.33146	6.38996	6.2187	2.32779	2.36941	4.66739	2.33109	2.3702
A_33_P3281444	1.03971e-05	3.49931	up	DQ100647	chr2:90249232-90249291		immunoglobulin kappa variable 1D-43 [Source:HGNC Symbol;Acc:5758] [ENST00000468879]			Hs.558199		470.319	115.966	8.73664	6.92957	592.728	446.904	500.097	478.108	333.756	100.382	97.0482	177.563	102.041	102.794	9.25028	8.60582	8.78371	8.73463	8.30877	6.63722	6.94328	7.23589	6.76818	7.06328
A_23_P904	9.99907e-06	2.60143	up	NM_024603	chr1:49201921-49193667	BEND5	Homo sapiens BEN domain containing 5 (BEND5), mRNA [NM_024603]	GO:0005794	NM_024603	Hs.475348	79656	546.915	184.224	8.97044	7.59113	621.355	511.634	597.277	566.082	438.226	235.798	136.538	236.763	187.847	124.176	9.32259	8.80762	9.02647	8.97311	8.72238	7.88702	7.45753	7.63806	7.64914	7.32389
A_33_P3348001	8.91612e-06	4.27858	up	XM_001716901	chr9:37038728-37038787	LOC100130458	PREDICTED: Homo sapiens hypothetical protein LOC100130458 (LOC100130458), mRNA [XM_001716901]		XM_001716901	Hs.571600	100130458	270.606	53.49	7.91549	5.81836	374.033	248.472	284.595	271.678	174.253	55.4847	46.0632	76.4795	49.1959	40.2267	8.58439	7.71736	7.98368	7.9441	7.34795	5.76368	5.83809	6.05078	5.72715	5.71211
A_23_P135239	2.64095e-05	2.41646	up	NM_005077	chr9:84199177-84199118	TLE1	Homo sapiens transducin-like enhancer of split 1 (E(sp1) homolog, Drosophila) (TLE1), mRNA [NM_005077]	GO:0005515|GO:0007165|GO:0005667|GO:0001106|GO:0003682|GO:0030178|GO:0009887|GO:0007275|GO:0005634|GO:0000122|GO:0045892|GO:0008134	NM_005077	Hs.197320	7088	1380.84	531.606	10.341	9.06812	1448.81	1328.32	1509.08	1475.73	1142.25	669.761	400.737	785.912	504.438	297.181	10.5375	10.2682	10.3759	10.3613	10.1623	9.36515	9.04594	9.29642	9.0354	8.59767
A_23_P337753	4.31844e-08	2.13166	up	NM_138402	chr2:231267562-231267621	SP140L	Homo sapiens SP140 nuclear body protein-like (SP140L), mRNA [NM_138402]	GO:0005488|GO:0005634|GO:0003677|GO:0046872	NM_138402	Hs.589661	93349	1287.54	539.216	10.2452	9.15324	1254.12	1394.91	1344.47	1326.76	1117.44	608.861	422.348	648.569	574.208	442.094	10.3327	10.3425	10.2107	10.2093	10.1308	9.22705	9.12129	9.02761	9.22727	9.16296
A_24_P230938	6.75949e-07	5.15595	up	BC022054	chr10:99379274-99379215	MORN4	Homo sapiens MORN repeat containing 4, mRNA (cDNA clone IMAGE:4690584), complete cds. [BC022054]			Hs.217409	118812	77.5256	12.888	6.12352	3.75728	61.6686	71.9889	92.4996	83.0075	78.4634	12.3371	8.88227	15.7726	17.8734	9.57476	5.86993	5.88043	6.40939	6.28895	6.16891	3.5766	3.53382	3.76826	4.2547	3.65302
A_33_P3368208	0.000546373	2.93985	up	NM_139166	chr8:107771790-107771731	ABRA	Homo sapiens actin-binding Rho activating protein (ABRA), mRNA [NM_139166]	GO:0051091|GO:0005737|GO:0005886|GO:0045944|GO:0035025|GO:0003713|GO:0003779|GO:0015629|GO:0015031|GO:0030017|GO:0000060	NM_139166	Hs.374668	137735	59.6719	18.143	5.7244	4.16866	35.9942	64.4458	66.2209	60.6509	71.0478	24.5003	13.6038	26.9988	17.7669	7.84536	5.06665	5.72646	5.94215	5.86158	6.02517	4.56847	4.10091	4.5687	4.24677	3.35846
A_24_P130936	8.60044e-05	4.50585	up	NM_004660	chrY:15027862-15027921	DDX3Y	Homo sapiens DEAD (Asp-Glu-Ala-Asp) box polypeptide 3, Y-linked (DDX3Y), transcript variant 2, mRNA [NM_004660]	GO:0008026|GO:0005737|GO:0016787|GO:0000166|GO:0003723|GO:0004386|GO:0005634|GO:0005524|GO:0003677	NM_004660	Hs.99120	8653	1467.89	336.018	10.4166	8.24477	968.049	1576.78	1634.42	1605.34	1554.87	248.594	168.68	796.84	262.353	203.625	9.9621	10.5253	10.4874	10.4824	10.6256	7.96195	7.77308	9.3191	8.12695	8.04278
A_23_P201211	0.000453424	4.50526	up	NM_031281	chr1:157483297-157483238	FCRL5	Homo sapiens Fc receptor-like 5 (FCRL5), transcript variant 1, mRNA [NM_031281]	GO:0005886|GO:0004872|GO:0016021	NM_031281	Hs.415950	83416	910.823	175.802	9.60034	7.42873	1563.14	824.37	888.949	872.175	405.481	199.48	119.49	323.638	147.812	88.591	10.6367	9.55086	9.61017	9.59622	8.60778	7.65019	7.2571	8.07358	7.30923	6.85355
