# Supplementary material for: Adrenomedullin regulated by miRNA-574-3p protects premature infants with bronchopulmonary dysplasia
Source: Biosci Rep. 2020 May 27;40(5):BSR20191879. doi: 10.1042/BSR20191879 (PMC7253399; doi:10.1042/BSR20191879)
Supplement: Supplementary Table S1-S3 [file BSR-2019-1879_supp.zip › BSR-2019-1879_suppS2.xlsx]

## Sheet: disease vs normal
# Condition pairs: disease vs normal # Fold Change cut-off: 2.0 # P-value cut-off: 0.05 # Column "ID": array ID of the probes, each miRNA always has its unique probe, but some miRNAs may have two different probes. # Column "Name": the name of each miRNA. # Column "Fold change": the ratio of normalized intensities between two conditions (use normalized data, ratio scale). # Column "P-value": T-tes…
disease vs normal 2.0 fold up regulated miRNAs
		Fold change	P-value	FDR	ForeGround										ForeGround-BackGround												Normalized												CV-value
ID	Name	disease vs normal	disease vs normal	disease vs normal	N2	N3	N4	N5	N6	B1	B2	B3	B4	B5	N2	N3	N4	N5	N6	B1	B2	B3	B4	B5	Mean of normal group	Mean of disease group	N2	N3	N4	N5	N6	B1	B2	B3	B4	B5	Mean of normal group	Mean of disease group	normal group	disease group
169130	hsa-miR-4764-3p	2.15648	0.0396325	0.313463	279	247.5	226	286.5	429.5	157	625.5	689.5	771.5	830.5	236.5	198.5	169	242	388	114.5	607	648	730	788	246.8	577.5	0.926543	0.74554	0.610659	0.838821	1.59016	0.442085	2.12238	2.33094	2.54577	2.71959	0.942345	2.03215	0.403871	0.451148
147820	hsa-miR-3133	2.98423	0.0175986	0.252444	87	125	147.5	161.5	73.5	88	325	310	318	246	45.5	72.5	85.5	113.5	29.5	40	304.5	256	275.5	203	69.3	215.8	0.178257	0.2723	0.308943	0.393414	0.120902	0.15444	1.06469	0.920863	0.960767	0.700604	0.254763	0.760272	0.422026	0.478443
168811	hsa-miR-1255b-2-3p	6.50553	0.0134635	0.252444	52.5	72	89.5	76.5	67	75.5	285.5	183.5	312	177	10.5	23	32	29.5	25.5	32	266.5	129	270	135	24.1	166.5	0.0411361	0.086385	0.115628	0.102253	0.104508	0.123552	0.931818	0.464029	0.941587	0.465919	0.089982	0.585381	0.32487	0.597404
169222	hsa-miR-4760-5p	2.58967	0.0442858	0.319464	48	92.5	90	75.5	48	100	95.5	105	134	51	8.5	39.5	24.5	31	6.5	54.5	77	56.5	94	10.5	22	58.5	0.0333007	0.148357	0.0885276	0.107452	0.0266393	0.210425	0.269231	0.203237	0.327812	0.0362381	0.0808553	0.209389	0.634369	0.521117
148285	hsa-miR-3941	2.75076	0.0144207	0.252444	66.5	116.5	117	91	68.5	84.5	193	166.5	201	154	24.5	62	58	44	23.5	34	174.5	129	161	115.5	42.4	122.8	0.0959843	0.232864	0.209575	0.152513	0.0963115	0.131274	0.61014	0.464029	0.561465	0.398619	0.15745	0.433105	0.400992	0.433597
168670	hsa-miR-4694-5p	3.58796	0.0105902	0.252444	44.5	79	80	63.5	44.5	70.5	64	91.5	130.5	113	3.5	27.5	24.5	18	3.5	22	45.5	54	91	74.5	15.4	57.4	0.013712	0.103286	0.0885276	0.0623917	0.0143443	0.0849421	0.159091	0.194245	0.31735	0.257118	0.0564524	0.202549	0.733442	0.441212
146098	hsv1-miR-H5-3p	3.76393	0.038382	0.310778	76.5	90.5	95.5	113	64	66	271.5	218.5	197	124	24	31.5	28.5	65	23.5	20	253	173.5	154	79.5	34.5	136	0.0940255	0.11831	0.102981	0.225303	0.0963115	0.0772201	0.884615	0.624101	0.537053	0.274374	0.127386	0.479473	0.436095	0.653108
168877	hsa-miR-5583-5p	3.03197	0.0406878	0.313463	46.5	62	70.5	60.5	42.5	55.5	65.5	85	99	75	5	12	13.5	14	-1	6.5	44.5	33.5	56.5	33.5	8.7	34.9	0.0195886	0.0450704	0.0487805	0.0485269	N/A	0.0250965	0.155594	0.120504	0.197036	0.115617	0.0404916	0.122769	0.346682	0.518195
14272	hsa-miR-542-3p	2.4412	0.0151274	0.252444	131	176	239.5	224.5	121.5	237.5	546.5	382	439.5	251.5	89	128.5	177.5	179.5	78	179.5	527.5	342.5	400.5	211	130.5	332.2	0.348678	0.482629	0.641373	0.622184	0.319672	0.69305	1.84441	1.23201	1.39669	0.728214	0.482907	1.17887	0.309188	0.409529
10988	hsa-miR-194-5p	2.02768	0.00831264	0.252444	100.5	156	140.5	145	92.5	248	213.5	183.5	216	140	53	103.5	76.5	97	53.5	200.5	195	141	174	94.5	76.7	161	0.20764	0.388732	0.276423	0.336222	0.219262	0.774131	0.681818	0.507194	0.6068	0.326143	0.285656	0.579217	0.269814	0.297174
42738	hsa-miR-340-3p	2.18287	0.0352737	0.30669	73	203.5	232	181.5	65	256	371.5	208.5	189.5	275.5	20.5	146.5	165	133.5	25	205	352	163.5	145.5	230	98.1	219.2	0.0803134	0.550235	0.596206	0.462738	0.102459	0.791506	1.23077	0.588129	0.507411	0.793788	0.35839	0.782321	0.693473	0.358484
169141	hsa-miR-4423-3p	2.65441	0.0332697	0.296411	65	99	99	83.5	50	89	148	123	169	80	19.5	49.5	36	37.5	9	43.5	129.5	81.5	127	37	30.3	83.7	0.0763957	0.185915	0.130081	0.129983	0.0368852	0.167954	0.452797	0.293165	0.442895	0.127696	0.111852	0.296901	0.510142	0.507708
29577	hsa-miR-374a-3p	2.69083	0.00828732	0.252444	45	108.5	118	94.5	45	145.5	144.5	142	115.5	119.5	1.5	60	58	49	2	96.5	124	98.5	71.5	74	34.1	92.9	0.00587659	0.225352	0.209575	0.169844	0.00819672	0.372587	0.433566	0.354317	0.249346	0.255393	0.123769	0.333042	0.876367	0.238118
42839	hsa-miR-135a-5p	4.37319	0.00227331	0.211673	48	56	61	51	49	70	49	74	53.5	71	6	5.5	3	2.5	7.5	19.5	29	31.5	9.5	26	4.9	23.1	0.0235064	0.0206573	0.0108401	0.00866551	0.0307377	0.0752896	0.101399	0.113309	0.0331299	0.0897325	0.0188814	0.082572	0.484063	0.375628
169356	hsa-miR-548aa/hsa-miR-548ap-3p/hsa-miR-548t-3p	2.04851	0.0491114	0.325237	49	68.5	66.5	57.5	38.5	66.5	53.5	63	62	58	4	17	6	13.5	-1	19.5	33.5	20	19.5	13.5	7.9	21.2	0.0156709	0.0638498	0.0216802	0.0467938	N/A	0.0752896	0.117133	0.0719424	0.0680035	0.0465919	0.0369987	0.0757921	0.605663	0.338796
17732	hsa-miR-192-5p	2.34771	0.0230702	0.256363	57.5	85.5	71.5	66	52.5	118	53	72.5	80	81	15	33.5	11.5	18.5	12.5	71.5	34.5	34	40.5	41	18.2	44.3	0.0587659	0.125822	0.0415537	0.0641248	0.0512295	0.276062	0.120629	0.122302	0.141238	0.141501	0.0682991	0.160347	0.486916	0.408182
148132	hsa-miR-3622a-3p	2.00548	0.0157221	0.252444	54	74.5	81	67.5	52.5	69	70.5	81.5	89	66.5	13.5	21	21	21.5	13	20.5	51.5	42.5	49.5	25.5	18	37.9	0.0528893	0.0788732	0.0758808	0.0745234	0.0532787	0.0791506	0.18007	0.152878	0.172624	0.0880069	0.0670891	0.134546	0.192014	0.354366
11053	hsa-miR-32-5p	2.30086	0.0108307	0.252444	304	1661	1736	1696	140.5	2396	3167	2745.5	2392.5	1848.5	257.5	1611	1670	1648	97.5	2345.5	3147	2700.5	2348.5	1804	1056.8	2469.1	1.00881	6.0507	6.03433	5.71231	0.39959	9.05598	11.0035	9.71403	8.19006	6.22606	3.84115	8.83793	0.748444	0.201982
42476	hsa-miR-374b-3p	2.9297	0.00160946	0.211673	71	99	123.5	84	59.5	144	119	112	158	197.5	16.5	42.5	56.5	37.5	20	95.5	100	65	115	151.5	34.6	105.4	0.0646425	0.159624	0.204155	0.129983	0.0819672	0.368726	0.34965	0.233813	0.401046	0.522865	0.128074	0.37522	0.44404	0.27683
42508	hsa-miR-106a-3p	2.18912	0.00859542	0.252444	56.5	103.5	81.5	76.5	46.5	108	71	84	96.5	94.5	11	46.5	19.5	30.5	4	52	51	44.5	51.5	52	22.3	50.2	0.043095	0.174648	0.0704607	0.105719	0.0163934	0.200772	0.178322	0.160072	0.179599	0.179465	0.0820633	0.179646	0.748634	0.080245
145757	hsa-miR-33a-3p	2.53363	0.0486247	0.325237	51	70.5	81	65	45.5	67.5	86.5	71	70	73	5	17	16.5	20	5	18	66	28	26	28.5	12.7	33.3	0.0195886	0.0638498	0.0596206	0.0693241	0.0204918	0.0694981	0.230769	0.100719	0.0906713	0.0983607	0.046575	0.118004	0.525345	0.544281
148265	hsa-miR-3935	2.01189	0.0135316	0.252444	113.5	146	163.5	130.5	110.5	133.5	284	212	238.5	202.5	68	89	103.5	83	66.5	85	263.5	169.5	196	158	82	174.4	0.266405	0.334272	0.373984	0.287695	0.272541	0.328185	0.921329	0.609712	0.683522	0.545298	0.306979	0.617609	0.149622	0.34882
17902	hsa-miR-15b-3p	2.26309	0.0257094	0.272572	43.5	83.5	82.5	80.5	38	107.5	83	92	75	37.5	1	30.5	24.5	35.5	-2	55	64.5	51.5	35.5	-3.5	17.9	40.6	0.00391773	0.114554	0.0885276	0.12305	N/A	0.212355	0.225524	0.185252	0.123801	N/A	0.0825124	0.186733	0.659488	0.241953
42549	hsa-miR-19a-5p	4.12823	0.0186948	0.252444	39	58.5	62	53.5	39	63.5	59	62.5	68	56.5	-3.5	4	5	9	-2	15	40	25	28.5	16	2.5	24.9	N/A	0.0150235	0.0180668	0.0311958	N/A	0.0579151	0.13986	0.0899281	0.0993897	0.05522	0.0214287	0.0884626	0.401067	0.39165
148674	hsa-miR-4321	3.23174	0.0379453	0.310778	50	81.5	163.5	91	41.5	122.5	139	210	239	85.5	8	21	107.5	47	2	74.5	121	169.5	197.5	45	37.1	121.5	0.0313418	0.0788732	0.388437	0.162912	0.00819672	0.287645	0.423077	0.609712	0.688753	0.155306	0.133952	0.432899	1.15036	0.510007
148620	hsa-miR-454-3p	2.22147	0.0291441	0.286237	61.5	209.5	409	273.5	45.5	413	293	376.5	342	457.5	17	153.5	352.5	227.5	6.5	362	274	338.5	302	418	151.4	338.9	0.0666014	0.576526	1.27371	0.788562	0.0266393	1.39768	0.958042	1.21763	1.05318	1.44262	0.546408	1.21383	0.954872	0.173495
148418	hsa-miR-3607-5p	2.55773	0.00402106	0.243945	446	700	742	753.5	135.5	851	1153.5	1738.5	1797.5	1338.5	401.5	646.5	681.5	707	92	798	1134	1699	1757	1298	505.7	1337.2	1.57297	2.42817	2.46251	2.45061	0.377049	3.08108	3.96503	6.11151	6.12729	4.47972	1.85826	4.75293	0.489984	0.282768
17377	hsa-miR-600	3.58753	0.0459635	0.320298	92	129.5	152	205	56	140	459	470.5	430.5	107.5	45.5	76.5	90.5	157	13.5	90	440	428	386	64.5	76.6	281.7	0.178257	0.287324	0.32701	0.544194	0.0553279	0.34749	1.53846	1.53957	1.34612	0.222606	0.278422	0.998849	0.654627	0.658591
42660	hsa-miR-144-5p	3.57763	0.0278298	0.283265	76	471.5	573	340.5	67.5	1607	483.5	929.5	1232	534.5	32.5	417	509.5	292.5	24	1554	463	887	1181.5	491	255.1	915.3	0.127326	1.5662	1.84101	1.01386	0.0983607	6	1.61888	3.19065	4.12031	1.69456	0.929352	3.32488	0.863774	0.54998
42475	hsa-miR-221-5p	2.2022	0.00893675	0.252444	74.5	91	124	111.5	66.5	133	171	113	149.5	128.5	26.5	36.5	61	64.5	25	83.5	151.5	70.5	97.5	83.5	42.7	97.3	0.10382	0.137089	0.220416	0.22357	0.102459	0.322394	0.52972	0.253597	0.340017	0.288179	0.157471	0.346782	0.384334	0.309992
145648	hsa-miR-598-3p	2.44411	0.0178236	0.252444	51	70	67	58.5	46	82	51	63.5	55	63.5	4	17	5	13.5	5	28	31	21.5	11.5	20	8.9	22.4	0.0156709	0.0638498	0.0180668	0.0467938	0.0204918	0.108108	0.108392	0.0773381	0.0401046	0.069025	0.0329746	0.0805935	0.64719	0.357123
148536	hsa-miR-1-5p	5.08165	0.000765302	0.211673	46.5	55	64.5	55	43.5	50.5	53.5	64.5	92	79.5	-5	-5.5	6.5	9.5	3.5	-5.5	34.5	25	39	38.5	1.8	26.3	N/A	N/A	0.0234869	0.0329289	0.0143443	N/A	0.120629	0.0899281	0.136007	0.132873	0.0235867	0.119859	0.393982	0.175442
28966	hsa-miR-574-3p	3.37902	0.013964	0.252444	84.5	97	108.5	93	81	82.5	261	176	201	229	33	37.5	50	48	41.5	31	242	136	160.5	187	42	151.3	0.129285	0.140845	0.180668	0.166378	0.170082	0.119691	0.846154	0.489209	0.559721	0.645384	0.157452	0.532032	0.136489	0.500961
148077	hsa-miR-3690	3.12499	0.0194284	0.252444	59.5	64	83	61	47.5	61	81	80.5	102	76	10	4	25.5	15	9	11.5	63	39.5	59.5	35	12.7	41.7	0.0391773	0.0150235	0.0921409	0.0519931	0.0368852	0.0444015	0.22028	0.142086	0.207498	0.120794	0.047044	0.147012	0.605781	0.484189
148652	hsa-miR-620	2.33768	0.0216827	0.252444	73.5	71.5	86	72.5	63	70	63.5	111	120	113.5	21	14	28.5	29	20	16.5	45	67	78.5	71.5	22.5	55.7	0.0822723	0.0525822	0.102981	0.10052	0.0819672	0.0637066	0.157343	0.241007	0.273758	0.246764	0.0840645	0.196516	0.239938	0.438064
168650	hsa-miR-3121-5p	3.76936	0.0281832	0.283265	56.5	58	71	52	50	54	36.5	61.5	64.5	79.5	3.5	1	9.5	5.5	6	3	18	22	21.5	38	5.1	20.5	0.013712	0.00375587	0.034327	0.0190641	0.0245902	0.011583	0.0629371	0.0791367	0.0749782	0.131148	0.0190898	0.0719565	0.600976	0.593309
169198	hsa-miR-3145-5p	5.08926	0.0447972	0.319855	68.5	65.5	81	57.5	45.5	54.5	123	116	145	68	11.5	8	23	12.5	3	2	104.5	74	103.5	25.5	11.6	61.9	0.0450539	0.0300469	0.0831075	0.0433276	0.0122951	0.00772201	0.365385	0.266187	0.360942	0.0880069	0.0427662	0.217648	0.610116	0.746497
disease vs normal 2.0 fold down regulated miRNAs
		Fold change	P-value	FDR	ForeGround										ForeGround-BackGround												Normalized												CV-value
ID	Name	disease vs normal	disease vs normal	disease vs normal	N2	N3	N4	N5	N6	B1	B2	B3	B4	B5	N2	N3	N4	N5	N6	B1	B2	B3	B4	B5	Mean of normal group	Mean of disease group	N2	N3	N4	N5	N6	B1	B2	B3	B4	B5	Mean of normal group	Mean of disease group	normal group	disease group
42681	hsa-miR-1307-3p	0.3888	0.0212289	0.252444	146	157	132	105	175.5	101	56.5	89	65	44.5	98.5	105	67.5	58.5	135	50	38	42	22	0	92.9	30.4	0.385896	0.394366	0.243902	0.202773	0.553279	0.19305	0.132867	0.151079	0.0767219	N/A	0.356043	0.13843	0.390516	0.348503
169170	hsa-miR-4472	0.418592	0.0228135	0.254874	145	149	193.5	255	261	103	34.5	109	134.5	147	99	96.5	132.5	208.5	222.5	57.5	15.5	67	92	104.5	151.8	67.3	0.387855	0.362441	0.478771	0.722704	0.911885	0.222008	0.0541958	0.241007	0.320837	0.360656	0.572731	0.239741	0.413872	0.493276
169043	hsa-miR-4462	0.243845	0.000784862	0.211673	74.5	75	107.5	95	92.5	62	26	52.5	56	48.5	31	26.5	50	49.5	54	16	8	12	12	5.5	42.2	10.7	0.12145	0.0995305	0.180668	0.171577	0.221311	0.0617761	0.027972	0.0431655	0.0418483	0.0189819	0.158907	0.0387487	0.305987	0.421347
145754	hsa-miR-523-3p	0.403384	0.00105827	0.211673	84.5	90.5	120.5	104.5	84	73.5	25.5	65	71	61	42	39.5	62.5	57.5	39	27.5	6	18.5	30.5	18	48.1	20.1	0.164545	0.148357	0.225836	0.199307	0.159836	0.106178	0.020979	0.0665468	0.106364	0.0621225	0.179576	0.0724381	0.178708	0.491894
147595	hsa-miR-3178	0.317952	0.0323543	0.292501	225.5	170	495	208	366.5	219.5	67.5	84	151	71	186	118.5	432	163.5	323.5	175.5	48	40	109	29.5	244.7	80.4	0.728697	0.44507	1.56098	0.566724	1.32582	0.677606	0.167832	0.143885	0.380122	0.101812	0.925457	0.294251	0.530005	0.814849
168954	hsa-miR-5580-5p	0.341034	0.00176076	0.211673	97	103	142	131.5	133.5	84.5	27.5	79.5	77.5	57	54.5	54	84.5	84	91.5	40.5	8	32	35.5	14.5	73.7	26.1	0.213516	0.202817	0.30533	0.291161	0.375	0.156371	0.027972	0.115108	0.123801	0.0500431	0.277565	0.094659	0.255637	0.566776
147938	hsa-miR-4287	0.215479	0.0173724	0.252444	75.5	65.5	125.5	100	94.5	60	31	50.5	56	45	24	7.5	61.5	53	55	12.5	12	6.5	12.5	1.5	40.2	9	0.0940255	0.028169	0.222222	0.183709	0.22541	0.0482625	0.041958	0.0233813	0.043592	0.00517688	0.150707	0.0324741	0.57476	0.553141
11164	hsa-miR-519e-3p	0.42342	0.0137334	0.252444	223.5	212	377.5	239	279	208.5	32	146.5	185	94.5	172	157	311	192	238	161.5	12.5	103.5	142.5	49	214	93.8	0.673849	0.589671	1.12376	0.665511	0.97541	0.623552	0.0437063	0.372302	0.496949	0.169111	0.80564	0.341124	0.286879	0.692266
147864	hsv2-miR-H24	0.449442	0.00841585	0.252444	102.5	101.5	159	125.5	136	109	47.5	73.5	81.5	77.5	59	49.5	99.5	78.5	90	59	24.5	20.5	39	33	75.3	35.2	0.231146	0.185915	0.35953	0.272097	0.368852	0.227799	0.0856643	0.073741	0.136007	0.113891	0.283508	0.127421	0.281403	0.479914
169126	hsa-miR-4486	0.324522	0.0296402	0.286476	58	56.5	73	65.5	73	53.5	29	49	52	42.5	16.5	6.5	14.5	18	30	7	7	5	9	1.5	17.1	5.9	0.0646425	0.0244131	0.0523939	0.0623917	0.122951	0.027027	0.0244755	0.0179856	0.0313862	0.00517688	0.0653584	0.0212103	0.550107	0.480527
168989	hsa-miR-4447	0.379648	0.0103655	0.252444	165	142.5	232	272	286.5	111.5	41	121.5	149	124.5	125.5	95.5	176	226.5	244	63	23	70	107.5	84.5	173.5	69.6	0.491675	0.358685	0.635953	0.785095	1	0.243243	0.0804196	0.251799	0.374891	0.291631	0.654282	0.248397	0.3827	0.432305
169120	hsa-miR-4787-3p	0.362016	0.0207176	0.252444	62.5	63	71.5	76.5	78.5	57.5	22.5	48	54	50	22	13.5	15	31.5	37	12.5	3.5	5.5	13.5	10.5	23.8	9.1	0.08619	0.0507042	0.0542005	0.109185	0.151639	0.0482625	0.0122378	0.0197842	0.0470793	0.0362381	0.0903839	0.0327204	0.463069	0.494452
17315	kshv-miR-K12-3-3p	0.314689	0.0294586	0.286476	53.5	59	96	61	59.5	53.5	19.5	47.5	55.5	41	13	9	33	18.5	17	2	1	9	16	2	18.1	6	0.0509305	0.0338028	0.119241	0.0641248	0.0696721	0.00772201	0.0034965	0.0323741	0.0557977	0.0069025	0.0675543	0.0212586	0.474115	1.05744
146158	hsa-miR-3202	0.460659	0.0128745	0.252444	561	630	987	1064	1113.5	366.5	168.5	483.5	687	483	521	575	932	1016.5	1070.5	322	149.5	440.5	648	440.5	823	400.1	2.04114	2.15962	3.36766	3.5234	4.3873	1.24324	0.522727	1.58453	2.25981	1.52028	3.09582	1.42612	0.319502	0.440499
11004	hsa-miR-203a-3p	0.248869	0.0111588	0.252444	375	228	220	510.5	517	96	43	127	217.5	144	330.5	179	159	463.5	474.5	48	22	84	174	100	321.3	85.6	1.29481	0.6723	0.574526	1.60659	1.94467	0.185328	0.0769231	0.302158	0.6068	0.345125	1.21858	0.303267	0.484934	0.657476
10925	hsa-miR-10b-5p	0.439974	0.0129748	0.252444	60	71	89	97.5	74.5	60.5	38	57	63.5	46	19.5	21	33.5	51	34.5	13.5	17.5	18	18.5	5.5	31.9	14.6	0.0763957	0.0788732	0.121048	0.176776	0.141393	0.0521236	0.0611888	0.0647482	0.0645161	0.0189819	0.118897	0.0523117	0.358538	0.369359
45745	hsa-miR-302f	0.275337	0.00228592	0.211673	70	90	127.5	115	104.5	73	24	59	68	60.5	27.5	39	68	68	62.5	23	2.5	15.5	19.5	15	53	15.1	0.107738	0.146479	0.245709	0.235702	0.256148	0.0888031	0.00874126	0.0557554	0.0680035	0.0517688	0.198355	0.0546144	0.337061	0.538665
169253	hsa-miR-4690-5p	0.387459	0.0170744	0.252444	63	61	79.5	78.5	70.5	53	32	51.5	54	51.5	17.5	10.5	15	31.5	28.5	4	12	8	10.5	8	20.6	8.5	0.0685602	0.0394366	0.0542005	0.109185	0.116803	0.015444	0.041958	0.028777	0.0366173	0.02761	0.0776372	0.0300813	0.437756	0.334849
148641	hsa-miR-518b	0.320562	0.0323212	0.292501	140.5	124.5	314	137.5	189	138	26	79	89	75.5	98.5	73.5	254.5	87.5	150.5	89	6.5	40.5	47.5	36	132.9	43.9	0.385896	0.276056	0.919603	0.303293	0.616803	0.343629	0.0227273	0.145683	0.16565	0.124245	0.50033	0.160387	0.539618	0.724956
148216	hsa-miR-3907	0.426623	0.00822738	0.252444	230.5	237.5	323.5	172.5	202	194	69	120.5	129.5	81	189	187	265.5	121.5	163	148	50	80.5	90.5	40	185.2	81.8	0.740451	0.702347	0.95935	0.421144	0.668033	0.571429	0.174825	0.289568	0.315606	0.13805	0.698265	0.297896	0.275168	0.57141
168578	hsa-miR-5190	0.415859	0.0132082	0.252444	54	52.5	77	79.5	57	52	24	44.5	52	50.5	12.5	-0.5	19	33	16	7	6.5	6.5	12.5	11	16	8.7	0.0489716	N/A	0.068654	0.114385	0.0655738	0.027027	0.0227273	0.0233813	0.043592	0.0379638	0.074396	0.0309383	0.376708	0.302046
169298	hsa-miR-4433a-5p	0.418818	0.00226008	0.211673	70	72	85	85	79	65	31.5	49.5	52	51	26	21	28	39	38	19	12	11	13	11.5	30.4	13.3	0.101861	0.0788732	0.101174	0.135182	0.155738	0.0733591	0.041958	0.0395683	0.0453357	0.0396894	0.114566	0.0479821	0.266718	0.299642
17529	hcmv-miR-US25-2-3p	0.449731	0.0302219	0.288977	117	134.5	113	117.5	96.5	121.5	32	71	74	47.5	70.5	84	51	70.5	58.5	75.5	14	29	31.5	3.5	66.9	30.7	0.2762	0.315493	0.184282	0.244367	0.239754	0.291506	0.048951	0.104317	0.109852	0.0120794	0.252019	0.113341	0.192466	0.948582
46215	hsa-miR-1301-3p	0.465481	0.0221101	0.252444	274	264.5	285.5	227	389	269	112.5	160	127.5	147.5	231.5	213	226	182	347.5	218	93	119	86	68.5	240	116.9	0.906954	0.8	0.816621	0.630849	1.42418	0.841699	0.325175	0.428058	0.299913	0.236411	0.915721	0.426251	0.32896	0.56842
146072	hsa-miR-1469	0.46508	0.00598711	0.243945	181	147.5	184	251	153	108.5	88	118	144	114.5	135.5	95.5	122.5	205.5	111.5	54.5	67.5	75.5	99.5	28.5	134.1	65.1	0.530852	0.358685	0.442638	0.712305	0.456967	0.210425	0.236014	0.271583	0.346992	0.0983607	0.50029	0.232675	0.266561	0.391132
145716	hsa-miR-671-5p	0.457583	0.00590389	0.243945	75	76	100.5	72.5	81	68	41.5	54	50	56.5	32	25	39	26.5	39	16	22	14.5	9.5	-24.5	32.3	7.5	0.125367	0.0938967	0.140921	0.0918544	0.159836	0.0617761	0.0769231	0.0521583	0.0331299	N/A	0.122375	0.0559968	0.241677	0.327498
147936	kshv-miR-K12-8-5p	0.483202	0.0436245	0.31586	81	77	81	89	85.5	80.5	32.5	54	68.5	71	35	25	17.5	41	41.5	30	11.5	10.5	24	4.5	32	16.1	0.13712	0.0938967	0.063234	0.142114	0.170082	0.11583	0.0402098	0.0377698	0.0836966	0.0155306	0.12129	0.0586074	0.34945	0.689521
148622	hsa-miR-877-3p	0.432639	0.0227367	0.254874	337	301	688.5	333.5	504	324.5	151	200.5	224.5	208.5	293	246	630	287	462	273	130.5	158.5	174.5	128	383.6	172.9	1.14789	0.923944	2.27642	0.994801	1.89344	1.05405	0.456294	0.570144	0.608544	0.44176	1.4473	0.626159	0.416688	0.39878
10916	hsa-miR-1-3p	0.388912	0.038436	0.310778	90.5	170.5	262.5	267.5	218.5	78.5	44	136	186.5	85.5	46.5	115.5	202	222	176.5	31	23.5	93	140.5	22.5	152.5	62.1	0.182174	0.433803	0.729901	0.769497	0.723361	0.119691	0.0821678	0.334532	0.489974	0.0776531	0.567747	0.220804	0.447171	0.833007
14328	hsa-miR-124-3p	0.49648	0.010483	0.252444	103.5	116.5	159.5	95	120	92.5	40.5	76	87.5	70.5	60	66	103.5	49.5	78.5	49.5	22.5	37	48	29	71.5	37.2	0.235064	0.247887	0.373984	0.171577	0.321721	0.19112	0.0786713	0.133094	0.167393	0.100086	0.270047	0.134073	0.292075	0.345641
46345	hsa-miR-1207-3p	0.344701	0.0395658	0.313463	97.5	89	163	78.5	98	106.5	25	54	56	50.5	54.5	36	105	34	55.5	53.5	6.5	14.5	15.5	10	57	20	0.213516	0.135211	0.379404	0.117851	0.227459	0.206564	0.0227273	0.0521583	0.0540541	0.0345125	0.214688	0.0740032	0.482885	1.01653
30493	hsa-miR-548a-5p	0.496646	0.0174616	0.252444	130	91	111.5	124.5	94.5	74	41.5	76.5	70	88	74.5	31.5	41	76.5	53	24	21.5	32	26.5	41	55.3	29	0.291871	0.11831	0.148148	0.265165	0.217213	0.0926641	0.0751748	0.115108	0.092415	0.141501	0.208141	0.103373	0.356415	0.247644
17561	ebv-miR-BART6-3p	0.339387	0.040726	0.313463	207.5	103	142	145.5	239	76.5	49	90	93	110	155	45.5	76.5	100	200	26.5	29	43.5	50.5	63	115.4	42.5	0.607248	0.170892	0.276423	0.34662	0.819672	0.102317	0.101399	0.156475	0.176112	0.217429	0.444171	0.150746	0.595588	0.330078
147930	hsa-miR-3144-3p	0.476457	0.00560646	0.243945	102.5	114	163	146	106	101	33.5	77	92	80.5	55	61	99.5	100.5	68	54.5	15.5	32.5	50.5	36	76.8	37.8	0.215475	0.229108	0.35953	0.348354	0.278689	0.210425	0.0541958	0.116906	0.176112	0.124245	0.286231	0.136377	0.23147	0.43907
17328	ebv-miR-BART8-3p	0.379908	0.0133757	0.252444	235	122	161.5	211.5	141	98	41.5	86	103	117	182	63.5	92	165	103	47.5	23	40	60	72	121.1	48.5	0.713026	0.238498	0.33243	0.571924	0.422131	0.183398	0.0804196	0.143885	0.209241	0.24849	0.455602	0.173087	0.415329	0.371503
169012	hsa-miR-4711-3p	0.332899	0.00511298	0.243945	75.5	106.5	92	75.5	74.5	63	29.5	51	59	56.5	20.5	49	24	28.5	37	11.5	10.5	8	17	9	31.8	11.2	0.0803134	0.184038	0.0867209	0.0987868	0.151639	0.0444015	0.0367133	0.028777	0.0592851	0.0310613	0.1203	0.0400476	0.377146	0.307838
147584	hsa-miR-548t-5p	0.295777	0.0114222	0.252444	121	88.5	114.5	125.5	154	80	31	71	65.5	76	76.5	31.5	56.5	80.5	112.5	23	11.5	28.5	15.5	34	71.5	22.5	0.299706	0.11831	0.204155	0.279029	0.461066	0.0888031	0.0402098	0.102518	0.0540541	0.117343	0.272453	0.0805855	0.467107	0.403716
168815	hsa-miR-4488	0.376057	0.0177698	0.252444	62.5	77	101.5	73.5	62.5	69.5	32.5	47	50.5	36.5	19.5	22	44.5	28	21.5	17	14.5	6.5	3.5	-5.5	27.1	7.2	0.0763957	0.0826291	0.160795	0.0970537	0.0881148	0.0656371	0.0506993	0.0233813	0.0122058	N/A	0.100998	0.0379809	0.339393	0.645667
42458	hcmv-miR-US25-1-3p	0.308442	0.0213748	0.252444	84	64.5	82.5	82.5	85	61.5	20	46.5	48.5	53	40	11	19	34	43.5	15.5	2	8	9	13.5	29.5	9.6	0.156709	0.0413146	0.068654	0.117851	0.178279	0.0598456	0.00699301	0.028777	0.0313862	0.0465919	0.112561	0.0347187	0.512273	0.573795
148300	hsa-miR-370-5p	0.258031	0.0312346	0.291414	58	63	95.5	69.5	53	51	21	47	46.5	48.5	12.5	8.5	38	22.5	11	1	2.5	7	6.5	8	18.5	5	0.0489716	0.0319249	0.137308	0.0779896	0.045082	0.003861	0.00874126	0.0251799	0.0226678	0.02761	0.0682552	0.017612	0.616897	0.602621
169177	hsa-miR-4664-3p	0.451377	0.0182986	0.252444	82	72	91	92.5	84.5	71	22.5	49	58	73	35.5	19	33	46.5	39.5	19	3.5	9	18	33	34.7	16.5	0.139079	0.0713615	0.119241	0.161179	0.161885	0.0733591	0.0122378	0.0323741	0.0627724	0.113891	0.130549	0.0589269	0.287221	0.664284
168746	hsa-miR-4756-5p	0.349487	0.00577282	0.243945	115	87.5	146.5	143.5	99	69	22.5	69.5	73	87	63	30	79.5	96	57	20.5	3.5	25	29.5	40.5	65.1	23.8	0.246817	0.112676	0.287263	0.332756	0.233607	0.0791506	0.0122378	0.0899281	0.102877	0.139776	0.242624	0.0847938	0.339262	0.549137
42570	hsa-miR-194-3p	0.247374	0.0199963	0.252444	76.5	68	99	80.5	107.5	60.5	21.5	53	49	53.5	31	15.5	37.5	34	66.5	17	2	10.5	8	10.5	36.9	9.6	0.12145	0.058216	0.135501	0.117851	0.272541	0.0656371	0.00699301	0.0377698	0.0278989	0.0362381	0.141112	0.0349074	0.561413	0.604757
168836	hsa-miR-4496	0.484629	0.0159294	0.252444	321	225.5	281.5	297	390	138.5	215	231	171	117.5	278.5	172	218.5	248.5	347.5	80	194	188.5	116.5	75.5	253	130.9	1.09109	0.646009	0.789521	0.861352	1.42418	0.30888	0.678322	0.678058	0.406277	0.260569	0.96243	0.466421	0.316012	0.429471

## Sheet: Volcano Plot
Volcano Plots Volcano Plots are useful tool for visualizing differential expression between two different conditions. They are constructed using fold-change values and p-values, and thus allow you to visulaize the relationship between fold-change (magnitude of change) and statistical significance (which takes both magnitude of change and variability into consideration). They also allow subsets of…
