# Supplementary material for: Adrenomedullin regulated by miRNA-574-3p protects premature infants with bronchopulmonary dysplasia
Source: Biosci Rep. 2020 May 27;40(5):BSR20191879. doi: 10.1042/BSR20191879 (PMC7253399; doi:10.1042/BSR20191879)
Supplement: Supplementary Table S1-S3 [file BSR-2019-1879_supp.zip › BSR-2019-1879_suppS3.xlsx]

## Sheet: Sheet1
miRNA	mRNA	Description	correlation coefficient	P-value	P-value
hsa-miR-542-3p	NM_015267	Homo sapiens cut-like homeobox 2 (CUX2), mRNA [NM_015267]	-0.728109	0.0169574	0.0169574
hsa-miR-542-3p	NM_015267	Homo sapiens cut-like homeobox 2 (CUX2), mRNA [NM_015267]	-0.728109	0.0169574	0.0169574
hsa-miR-542-3p	NM_015267	Homo sapiens cut-like homeobox 2 (CUX2), mRNA [NM_015267]	-0.728109	0.0169574	0.0169574
hsa-miR-542-3p	NM_015267	Homo sapiens cut-like homeobox 2 (CUX2), mRNA [NM_015267]	-0.728109	0.0169574	0.0169574
hsa-miR-194-5p	NM_004172	Homo sapiens solute carrier family 1 (glial high affinity glutamate transporter), member 3 (SLC1A3), transcript variant 1, mRNA [NM_004172]	-0.842177	0.00223328	0.00223328
hsa-miR-203a-3p	NM_004660	Homo sapiens DEAD (Asp-Glu-Ala-Asp) box polypeptide 3, Y-linked (DDX3Y), transcript variant 2, mRNA [NM_004660]	0.857548	0.00151151	0.00151151
hsa-miR-203a-3p	NM_024007	Homo sapiens early B-cell factor 1 (EBF1), mRNA [NM_024007]	-0.76327	0.0102088	0.0102088
hsa-miR-203a-3p	NM_053279	Homo sapiens family with sequence similarity 167, member A (FAM167A), mRNA [NM_053279]	-0.763687	0.0101427	0.0101427
hsa-miR-203a-3p	NM_001482	Homo sapiens glycine amidinotransferase (L-arginine:glycine amidinotransferase) (GATM), nuclear gene encoding mitochondrial protein, mRNA [NM_001482]	-0.754988	0.0115874	0.0115874
hsa-miR-203a-3p	NM_002409	Homo sapiens mannosyl (beta-1,4-)-glycoprotein beta-1,4-N-acetylglucosaminyltransferase (MGAT3), transcript variant 1, mRNA [NM_002409]	-0.849116	0.00188221	0.00188221
hsa-miR-203a-3p	NM_024761	Homo sapiens MOB kinase activator 3B (MOB3B), mRNA [NM_024761]	-0.790526	0.00648546	0.00648546
hsa-miR-203a-3p	NM_015559	Homo sapiens SET binding protein 1 (SETBP1), transcript variant 1, mRNA [NM_015559]	-0.783376	0.00734862	0.00734862
hsa-miR-203a-3p	NM_015559	Homo sapiens SET binding protein 1 (SETBP1), transcript variant 1, mRNA [NM_015559]	-0.783376	0.00734862	0.00734862
hsa-miR-203a-3p	NM_080552	Homo sapiens solute carrier family 32 (GABA vesicular transporter), member 1 (SLC32A1), mRNA [NM_080552]	-0.825125	0.00329393	0.00329393
hsa-miR-203a-3p	NM_080552	Homo sapiens solute carrier family 32 (GABA vesicular transporter), member 1 (SLC32A1), mRNA [NM_080552]	-0.825125	0.00329393	0.00329393
hsa-miR-203a-3p	NM_018387	Homo sapiens spermatid perinuclear RNA binding protein (STRBP), transcript variant 1, mRNA [NM_018387]	-0.744878	0.0134411	0.0134411
hsa-miR-203a-3p	NM_018181	Homo sapiens zinc finger protein 532 (ZNF532), mRNA [NM_018181]	-0.786055	0.00701629	0.00701629
hsa-miR-124-3p	NM_033274	Homo sapiens ADAM metallopeptidase domain 19 (ADAM19), mRNA [NM_033274]	-0.713126	0.0205997	0.0205997
hsa-miR-124-3p	NM_001626	Homo sapiens v-akt murine thymoma viral oncogene homolog 2 (AKT2), transcript variant 1, mRNA [NM_001626]	-0.765597	0.0098434	0.0098434
hsa-miR-124-3p	NM_001626	Homo sapiens v-akt murine thymoma viral oncogene homolog 2 (AKT2), transcript variant 1, mRNA [NM_001626]	-0.765597	0.0098434	0.0098434
hsa-miR-124-3p	NM_001626	Homo sapiens v-akt murine thymoma viral oncogene homolog 2 (AKT2), transcript variant 1, mRNA [NM_001626]	-0.765597	0.0098434	0.0098434
hsa-miR-124-3p	NM_001201	Homo sapiens bone morphogenetic protein 3 (BMP3), mRNA [NM_001201]	-0.685253	0.0287505	0.0287505
hsa-miR-124-3p	NM_001201	Homo sapiens bone morphogenetic protein 3 (BMP3), mRNA [NM_001201]	-0.685253	0.0287505	0.0287505
hsa-miR-124-3p	NM_020939	Homo sapiens copine V (CPNE5), mRNA [NM_020939]	-0.734864	0.0154723	0.0154723
hsa-miR-124-3p	NM_020939	Homo sapiens copine V (CPNE5), mRNA [NM_020939]	-0.734864	0.0154723	0.0154723
hsa-miR-124-3p	NM_020939	Homo sapiens copine V (CPNE5), mRNA [NM_020939]	-0.734864	0.0154723	0.0154723
hsa-miR-124-3p	NM_004660	Homo sapiens DEAD (Asp-Glu-Ala-Asp) box polypeptide 3, Y-linked (DDX3Y), transcript variant 2, mRNA [NM_004660]	0.743616	0.0136862	0.0136862
hsa-miR-124-3p	NM_004660	Homo sapiens DEAD (Asp-Glu-Ala-Asp) box polypeptide 3, Y-linked (DDX3Y), transcript variant 2, mRNA [NM_004660]	0.743616	0.0136862	0.0136862
hsa-miR-124-3p	NM_024007	Homo sapiens early B-cell factor 1 (EBF1), mRNA [NM_024007]	-0.736474	0.0151321	0.0151321
hsa-miR-124-3p	NM_024007	Homo sapiens early B-cell factor 1 (EBF1), mRNA [NM_024007]	-0.736474	0.0151321	0.0151321
hsa-miR-124-3p	NM_024007	Homo sapiens early B-cell factor 1 (EBF1), mRNA [NM_024007]	-0.736474	0.0151321	0.0151321
hsa-miR-124-3p	NM_001008493	Homo sapiens enabled homolog (Drosophila) (ENAH), transcript variant 1, mRNA [NM_001008493]	-0.717114	0.0195822	0.0195822
hsa-miR-124-3p	NM_001008493	Homo sapiens enabled homolog (Drosophila) (ENAH), transcript variant 1, mRNA [NM_001008493]	-0.717114	0.0195822	0.0195822
hsa-miR-124-3p	NM_024306	Homo sapiens fatty acid 2-hydroxylase (FA2H), mRNA [NM_024306]	-0.716296	0.019788	0.019788
hsa-miR-124-3p	NM_152450	Homo sapiens family with sequence similarity 81, member A (FAM81A), mRNA [NM_152450]	-0.760937	0.0105849	0.0105849
hsa-miR-124-3p	NM_012166	Homo sapiens F-box protein 10 (FBXO10), mRNA [NM_012166]	-0.735666	0.0153022	0.0153022
hsa-miR-124-3p	NM_015044	Homo sapiens golgi-associated, gamma adaptin ear containing, ARF binding protein 2 (GGA2), mRNA [NM_015044]	-0.746698	0.013093	0.013093
hsa-miR-124-3p	NM_015044	Homo sapiens golgi-associated, gamma adaptin ear containing, ARF binding protein 2 (GGA2), mRNA [NM_015044]	-0.746698	0.013093	0.013093
hsa-miR-124-3p	NM_015044	Homo sapiens golgi-associated, gamma adaptin ear containing, ARF binding protein 2 (GGA2), mRNA [NM_015044]	-0.746698	0.013093	0.013093
hsa-miR-124-3p	NM_133443	Homo sapiens glutamic pyruvate transaminase (alanine aminotransferase) 2 (GPT2), transcript variant 1, mRNA [NM_133443]	-0.696152	0.0253407	0.0253407
hsa-miR-124-3p	NM_080676	Homo sapiens MACRO domain containing 2 (MACROD2), transcript variant 1, mRNA [NM_080676]	-0.725695	0.0175113	0.0175113
hsa-miR-124-3p	NM_080676	Homo sapiens MACRO domain containing 2 (MACROD2), transcript variant 1, mRNA [NM_080676]	-0.725695	0.0175113	0.0175113
hsa-miR-124-3p	NM_080676	Homo sapiens MACRO domain containing 2 (MACROD2), transcript variant 1, mRNA [NM_080676]	-0.725695	0.0175113	0.0175113
hsa-miR-124-3p	NM_020182	Homo sapiens prostate transmembrane protein, androgen induced 1 (PMEPA1), transcript variant 1, mRNA [NM_020182]	-0.743997	0.0136119	0.0136119
hsa-miR-124-3p	NM_020182	Homo sapiens prostate transmembrane protein, androgen induced 1 (PMEPA1), transcript variant 1, mRNA [NM_020182]	-0.743997	0.0136119	0.0136119
hsa-miR-124-3p	NM_020182	Homo sapiens prostate transmembrane protein, androgen induced 1 (PMEPA1), transcript variant 1, mRNA [NM_020182]	-0.743997	0.0136119	0.0136119
hsa-miR-124-3p	NM_015559	Homo sapiens SET binding protein 1 (SETBP1), transcript variant 1, mRNA [NM_015559]	-0.731006	0.0163089	0.0163089
hsa-miR-124-3p	NM_015559	Homo sapiens SET binding protein 1 (SETBP1), transcript variant 1, mRNA [NM_015559]	-0.731006	0.0163089	0.0163089
hsa-miR-124-3p	NM_015559	Homo sapiens SET binding protein 1 (SETBP1), transcript variant 1, mRNA [NM_015559]	-0.731006	0.0163089	0.0163089
hsa-miR-370-5p	NM_033274	Homo sapiens ADAM metallopeptidase domain 19 (ADAM19), mRNA [NM_033274]	-0.662256	0.0369458	0.0369458
hsa-miR-370-5p	NM_033274	Homo sapiens ADAM metallopeptidase domain 19 (ADAM19), mRNA [NM_033274]	-0.662256	0.0369458	0.0369458
hsa-miR-370-5p	NM_033274	Homo sapiens ADAM metallopeptidase domain 19 (ADAM19), mRNA [NM_033274]	-0.662256	0.0369458	0.0369458
hsa-miR-370-5p	NM_033274	Homo sapiens ADAM metallopeptidase domain 19 (ADAM19), mRNA [NM_033274]	-0.662256	0.0369458	0.0369458
hsa-miR-370-5p	NM_145173	Homo sapiens DIRAS family, GTP-binding RAS-like 1 (DIRAS1), mRNA [NM_145173]	-0.586204	0.0749091	0.0749091
hsa-miR-370-5p	NM_145173	Homo sapiens DIRAS family, GTP-binding RAS-like 1 (DIRAS1), mRNA [NM_145173]	-0.586204	0.0749091	0.0749091
hsa-miR-370-5p	NM_016459	Homo sapiens marginal zone B and B1 cell-specific protein (MZB1), mRNA [NM_016459]	-0.631583	0.0501488	0.0501488
hsa-miR-542-3p	NM_006439	Homo sapiens mab-21-like 2 (C. elegans) (MAB21L2), mRNA [NM_006439]	-0.623291	0.0541921	0.0541921
hsa-miR-542-3p	NR_036513	Homo sapiens uncharacterized LOC100131138 (LOC100131138), non-coding RNA [NR_036513]	-0.648479	0.0425426	0.0425426
hsa-miR-542-3p	NM_001172	Homo sapiens arginase, type II (ARG2), nuclear gene encoding mitochondrial protein, mRNA [NM_001172]	-0.700854	0.0239594	0.0239594
hsa-miR-574-3p	NM_004633	Homo sapiens interleukin 1 receptor, type II (IL1R2), transcript variant 1, mRNA [NM_004633]	-0.77355	0.00866363	0.00866363
hsa-miR-574-3p	NM_001124	Homo sapiens adrenomedullin (ADM), mRNA [NM_001124]	-0.747381	0.0129641	0.0129641
hsa-miR-620	NM_001824	Homo sapiens creatine kinase, muscle (CKM), mRNA [NM_001824]	-0.705835	0.0225535	0.0225535
hsa-miR-620	NM_012466	Homo sapiens tetraspanin 16 (TSPAN16), mRNA [NM_012466]	-0.699772	0.0242726	0.0242726
hsa-miR-620	NM_207310	Homo sapiens coiled-coil domain containing 74B (CCDC74B), mRNA [NM_207310]	-0.71888	0.0191428	0.0191428
hsa-miR-620	NM_018004	Homo sapiens transmembrane protein 45A (TMEM45A), mRNA [NM_018004]	-0.751197	0.01226	0.01226
hsa-miR-518b	NM_003914	Homo sapiens cyclin A1 (CCNA1), transcript variant 1, mRNA [NM_003914]	-0.80089	0.00536572	0.00536572
hsa-miR-518b	NM_033274	Homo sapiens ADAM metallopeptidase domain 19 (ADAM19), mRNA [NM_033274]	-0.840552	0.00232188	0.00232188
hsa-miR-518b	NM_004415	Homo sapiens desmoplakin (DSP), transcript variant 1, mRNA [NM_004415]	-0.816355	0.00396127	0.00396127
hsa-miR-518b	NM_020747	Homo sapiens zinc finger protein 608 (ZNF608), mRNA [NM_020747]	-0.814132	0.0041447	0.0041447
hsa-miR-518b	NM_198881	Homo sapiens TBC1 domain family, member 8B (with GRAM domain) (TBC1D8B), transcript variant 2, mRNA [NM_198881]	-0.876132	0.000884627	0.000884627
hsa-miR-518b	NM_030753	Homo sapiens wingless-type MMTV integration site family, member 3 (WNT3), mRNA [NM_030753]	-0.847846	0.00194324	0.00194324
hsa-miR-548a-5p	NM_012108	Homo sapiens signal transducing adaptor family member 1 (STAP1), mRNA [NM_012108]	-0.635177	0.0484605	0.0484605
hsa-miR-548a-5p	NM_001870	Homo sapiens carboxypeptidase A3 (mast cell) (CPA3), mRNA [NM_001870]	0.694585	0.0258129	0.0258129
